# Supplementary material for: Photostable Iridium(III) Cyclometallated Complex is an Efficient Photosensitizer for Killing Multiple Cancer Cell Lines and 3D Models under Low Doses of Visible Light
Source: J Med Chem. 2024 Sep 4;67(18):16157–64. doi: 10.1021/acs.jmedchem.4c00869 (PMC11440503; doi:10.1021/acs.jmedchem.4c00869)
Supplement: Supplementary file 2 — jm4c00869_si_002.csv [file jm4c00869_si_002.csv]

Compound	SMILE
1	CCC.C1(C2=C3C=CS2)=CC=CC=C1[Ir]435([N]6=C(C7=[N]5C(C=CC=C8)=C8N7)NC9=C6C=CC=C9)C%10=CC=CC=C%10C%11=C4C=CS%11.[Cl-]
benz	C1(N=C(C2=NC(C=CC=C3)=C3N2)N4)=C4C=CC=C1
[Ir(thpy)Cl]2	C1(C2=C3C=CS2)=CC=CC=C1[Ir]43(Cl[Ir]567(C8=CC=CC=C8C9=C7C=CS9)C%10=CC=CC=C%10C%11=C5C=CS%11)(Cl6)C%12=CC=CC=C%12C%13=C4C=CS%13
