# Supplementary material for: Photostable Iridium(III) Cyclometallated Complex is an Efficient Photosensitizer for Killing Multiple Cancer Cell Lines and 3D Models under Low Doses of Visible Light
Source: J Med Chem. 2024 Sep 4;67(18):16157–64. doi: 10.1021/acs.jmedchem.4c00869 (PMC11440503; doi:10.1021/acs.jmedchem.4c00869)
Supplement: Supplementary file 3 — jm4c00869_si_003.cif [file jm4c00869_si_003.cif]

data_ch1jw284v_0m
_audit_creation_date               2019-07-09
_audit_creation_method
;
Olex2 1.2
(compiled 2018.05.29 svn.r3508 for OlexSys, GUI svn.r5506)
;
_shelx_SHELXL_version_number       '2016/6'
_audit_contact_author_address      ?
_audit_contact_author_email        ?
_audit_contact_author_name         ''
_audit_contact_author_phone        ?
_publ_contact_author_id_orcid      ?
_publ_section_references
;
Dolomanov, O.V., Bourhis, L.J., Gildea, R.J, Howard, J.A.K. & Puschmann, H.
 (2009), J. Appl. Cryst. 42, 339-341.

Sheldrick, G.M. (2008). Acta Cryst. A64, 112-122.

Sheldrick, G.M. (2015). Acta Cryst. A71, 3-8.
;
_chemical_name_common              ?
_chemical_name_systematic          ?
_chemical_formula_moiety           'C32 H22 Ir N6 S2, Cl'
_chemical_formula_sum              'C32 H22 Cl Ir N6 S2'
_chemical_formula_weight           782.32
_chemical_melting_point            ?
loop_
  _atom_type_symbol
  _atom_type_description
  _atom_type_scat_dispersion_real
  _atom_type_scat_dispersion_imag
  _atom_type_scat_source
 'C' 'C' 0.0181 0.0091 'International Tables Vol C Tables 4.2.6.8 and 6.1.1.4'
 'H' 'H' 0.0000 0.0000 'International Tables Vol C Tables 4.2.6.8 and 6.1.1.4'
 'Cl' 'Cl' 0.3639 0.7018 'International Tables Vol C Tables 4.2.6.8 and 6.1.1.4'
 'Ir' 'Ir' -4.7710 6.5667
 'International Tables Vol C Tables 4.2.6.8 and 6.1.1.4'
 'N' 'N' 0.0311 0.0180 'International Tables Vol C Tables 4.2.6.8 and 6.1.1.4'
 'S' 'S' 0.3331 0.5567 'International Tables Vol C Tables 4.2.6.8 and 6.1.1.4'

_shelx_space_group_comment
;
The symmetry employed for this shelxl refinement is uniquely defined
by the following loop, which should always be used as a source of
symmetry information in preference to the above space-group names.
They are only intended as comments.
;
_space_group_crystal_system        'monoclinic'
_space_group_IT_number             15
_space_group_name_H-M_alt          'C 1 2/c 1'
_space_group_name_Hall             '-C 2yc'
loop_
  _space_group_symop_operation_xyz
 'x, y, z'
 '-x, y, -z+1/2'
 'x+1/2, y+1/2, z'
 '-x+1/2, y+1/2, -z+1/2'
 '-x, -y, -z'
 'x, -y, z-1/2'
 '-x+1/2, -y+1/2, -z'
 'x+1/2, -y+1/2, z-1/2'

_cell_length_a                     18.3889(4)
_cell_length_b                     18.8581(4)
_cell_length_c                     17.9797(4)
_cell_angle_alpha                  90
_cell_angle_beta                   92.2430(10)
_cell_angle_gamma                  90
_cell_volume                       6230.2(2)
_cell_formula_units_Z              8
_cell_measurement_reflns_used      9974
_cell_measurement_temperature      100
_cell_measurement_theta_max        66.68
_cell_measurement_theta_min        3.36
_shelx_estimated_absorpt_T_max     0.793
_shelx_estimated_absorpt_T_min     0.274
_exptl_absorpt_coefficient_mu      10.595
_exptl_absorpt_correction_T_max    0.7528
_exptl_absorpt_correction_T_min    0.5203
_exptl_absorpt_correction_type     multi-scan
_exptl_absorpt_process_details    
 'SADABS-2016/2 (Bruker,2016/2) was used for absorption correction. wR2(int) was 0.0980 before and 0.0584 after correction. The Ratio of minimum to maximum transmission is 0.6912. The \l/2 correction factor is Not present.'
_exptl_absorpt_special_details     ?
_exptl_crystal_colour              orange
_exptl_crystal_colour_primary      orange
_exptl_crystal_density_diffrn      1.668
_exptl_crystal_density_meas        ?
_exptl_crystal_density_method      ?
_exptl_crystal_description         plate
_exptl_crystal_F_000               3056
_exptl_crystal_size_max            0.165
_exptl_crystal_size_mid            0.073
_exptl_crystal_size_min            0.023
_exptl_transmission_factor_max     ?
_exptl_transmission_factor_min     ?
_diffrn_reflns_av_R_equivalents    0.0462
_diffrn_reflns_av_unetI/netI       0.0231
_diffrn_reflns_Laue_measured_fraction_full  0.997
_diffrn_reflns_Laue_measured_fraction_max  0.997
_diffrn_reflns_limit_h_max         21
_diffrn_reflns_limit_h_min         -21
_diffrn_reflns_limit_k_max         22
_diffrn_reflns_limit_k_min         -22
_diffrn_reflns_limit_l_max         21
_diffrn_reflns_limit_l_min         -21
_diffrn_reflns_number              43378
_diffrn_reflns_point_group_measured_fraction_full  0.997
_diffrn_reflns_point_group_measured_fraction_max  0.997
_diffrn_reflns_theta_full          66.709
_diffrn_reflns_theta_max           66.709
_diffrn_reflns_theta_min           3.358
_diffrn_ambient_temperature        99.99
_diffrn_detector_area_resol_mean   ?
_diffrn_measured_fraction_theta_full  0.997
_diffrn_measured_fraction_theta_max  0.997
_diffrn_measurement_device_type    'Bruker APEX-II CCD'
_diffrn_measurement_method         '\f and \w scans'
_diffrn_radiation_type             CuK\a
_diffrn_radiation_wavelength       1.54178
_diffrn_source                     ?
_diffrn_standards_number           0
_reflns_Friedel_coverage           0.000
_reflns_Friedel_fraction_full      .
_reflns_Friedel_fraction_max       .
_reflns_number_gt                  5066
_reflns_number_total               5508
_reflns_special_details
;
 Reflections were merged by SHELXL according to the crystal
 class for the calculation of statistics and refinement.
 
 Structure factors included contributions from the .fab file.
 
 _reflns_Friedel_fraction is defined as the number of unique
 Friedel pairs measured divided by the number that would be
 possible theoretically, ignoring centric projections and
 systematic absences.
;
_reflns_threshold_expression       'I > 2\s(I)'
_computing_cell_refinement         'SAINT V8.38A (Bruker AXS, 2016)'
_computing_data_collection         ?
_computing_data_reduction          'SAINT V8.38A (Bruker AXS, 2016)'
_computing_molecular_graphics      'Olex2 (Dolomanov et al., 2009)'
_computing_publication_material    'Olex2 (Dolomanov et al., 2009)'
_computing_structure_refinement    'XL (Sheldrick, 2008)'
_computing_structure_solution      'XT (Sheldrick, 2015)'
_refine_diff_density_max           0.419
_refine_diff_density_min           -0.716
_refine_diff_density_rms           0.089
_refine_ls_extinction_coef         .
_refine_ls_extinction_method       none
_refine_ls_goodness_of_fit_ref     1.069
_refine_ls_hydrogen_treatment      mixed
_refine_ls_matrix_type             full
_refine_ls_number_parameters       383
_refine_ls_number_reflns           5508
_refine_ls_number_restraints       1
_refine_ls_R_factor_all            0.0247
_refine_ls_R_factor_gt             0.0214
_refine_ls_restrained_S_all        1.069
_refine_ls_shift/su_max            0.002
_refine_ls_shift/su_mean           0.000
_refine_ls_structure_factor_coef   Fsqd
_refine_ls_weighting_details      
 'w=1/[\s^2^(Fo^2^)+(0.0108P)^2^+22.6157P] where P=(Fo^2^+2Fc^2^)/3'
_refine_ls_weighting_scheme        calc
_refine_ls_wR_factor_gt            0.0433
_refine_ls_wR_factor_ref           0.0443
_refine_special_details            ?
_olex2_refinement_description
;
1. Fixed Uiso
 At 1.2 times of:
  All C(H) groups, All N(H) groups
2. Restrained distances
 N4-H4
 0.88 with sigma of 0.02
3.a Aromatic/amide H refined with riding coordinates:
 N3(H3), C2(H2), C3(H3A), C4(H4A), C5(H5), C10(H10), C11(H11), C12(H12),
 C13(H13), C15(H15), C16(H16), C17(H17), C18(H18), C22(H22), C23(H23), C24(H24),
  C25(H25), C26(H26), C27(H27), C31(H31), C32(H32)
;
_atom_sites_solution_hydrogens     mixed
_atom_sites_solution_primary       dual
_atom_sites_solution_secondary     ?
loop_
  _atom_site_label
  _atom_site_type_symbol
  _atom_site_fract_x
  _atom_site_fract_y
  _atom_site_fract_z
  _atom_site_U_iso_or_equiv
  _atom_site_adp_type
  _atom_site_occupancy
  _atom_site_site_symmetry_order
  _atom_site_calc_flag
  _atom_site_refinement_flags_posn
  _atom_site_refinement_flags_adp
  _atom_site_refinement_flags_occupancy
  _atom_site_disorder_assembly
  _atom_site_disorder_group
 Ir1 Ir 0.77607(2) 0.52988(2) 0.46324(2) 0.01237(4) Uani 1 1 d . . . . .
 S1 S 0.70309(5) 0.69321(4) 0.62345(5) 0.02597(17) Uani 1 1 d . . . . .
 S2 S 0.92063(4) 0.66248(4) 0.32591(5) 0.02478(17) Uani 1 1 d . . . . .
 N1 N 0.81225(13) 0.42650(12) 0.42562(13) 0.0144(5) Uani 1 1 d . . . . .
 N2 N 0.68700(13) 0.45944(13) 0.48937(14) 0.0168(5) Uani 1 1 d . . . . .
 N3 N 0.78232(14) 0.31439(14) 0.40034(15) 0.0211(6) Uani 1 1 d . . . . .
 H3 H 0.755585 0.275840 0.395556 0.025 Uiso 1 1 calc R . . . .
 N4 N 0.63959(14) 0.35061(14) 0.47930(15) 0.0198(5) Uani 1 1 d D . . . .
 H4 H 0.640(2) 0.3058(11) 0.466(2) 0.031(10) Uiso 1 1 d D . . . .
 N5 N 0.81829(12) 0.52129(12) 0.57032(13) 0.0139(5) Uani 1 1 d . . . . .
 N6 N 0.73766(13) 0.55296(13) 0.35628(14) 0.0175(5) Uani 1 1 d . . . . .
 C1 C 0.87213(15) 0.39336(15) 0.39655(16) 0.0141(6) Uani 1 1 d . . . . .
 C2 C 0.94191(15) 0.41847(16) 0.38392(16) 0.0157(6) Uani 1 1 d . . . . .
 H2 H 0.955151 0.466288 0.394090 0.019 Uiso 1 1 calc R . . . .
 C3 C 0.99092(16) 0.37084(16) 0.35600(17) 0.0195(6) Uani 1 1 d . . . . .
 H3A H 1.038864 0.386419 0.346768 0.023 Uiso 1 1 calc R . . . .
 C4 C 0.97199(17) 0.30032(17) 0.34091(18) 0.0222(7) Uani 1 1 d . . . . .
 H4A H 1.007769 0.269138 0.322733 0.027 Uiso 1 1 calc R . . . .
 C5 C 0.90270(18) 0.27458(17) 0.35167(18) 0.0223(7) Uani 1 1 d . . . . .
 H5 H 0.889464 0.227059 0.340009 0.027 Uiso 1 1 calc R . . . .
 C6 C 0.85364(16) 0.32233(16) 0.38053(17) 0.0185(6) Uani 1 1 d . . . . .
 C7 C 0.76167(16) 0.37697(16) 0.42834(17) 0.0173(6) Uani 1 1 d . . . . .
 C8 C 0.69473(16) 0.39412(17) 0.46377(17) 0.0193(6) Uani 1 1 d . . . . .
 C9 C 0.62204(15) 0.45869(16) 0.52588(16) 0.0169(6) Uani 1 1 d . . . . .
 C10 C 0.58709(16) 0.51170(17) 0.56574(17) 0.0204(7) Uani 1 1 d . . . . .
 H10 H 0.606595 0.558217 0.570307 0.024 Uiso 1 1 calc R . . . .
 C11 C 0.52275(17) 0.49306(19) 0.59816(19) 0.0254(7) Uani 1 1 d . . . . .
 H11 H 0.497918 0.527527 0.626159 0.031 Uiso 1 1 calc R . . . .
 C12 C 0.49317(17) 0.42468(19) 0.59085(19) 0.0282(8) Uani 1 1 d . . . . .
 H12 H 0.448729 0.414393 0.613820 0.034 Uiso 1 1 calc R . . . .
 C13 C 0.52633(16) 0.37221(18) 0.55161(18) 0.0236(7) Uani 1 1 d . . . . .
 H13 H 0.505958 0.326101 0.546378 0.028 Uiso 1 1 calc R . . . .
 C14 C 0.59186(16) 0.39062(17) 0.51980(17) 0.0195(6) Uani 1 1 d . . . . .
 C15 C 0.86737(15) 0.47275(16) 0.59430(16) 0.0158(6) Uani 1 1 d . . . . .
 H15 H 0.884723 0.439202 0.559801 0.019 Uiso 1 1 calc R . . . .
 C16 C 0.89322(16) 0.46996(17) 0.66676(17) 0.0195(6) Uani 1 1 d . . . . .
 H16 H 0.928269 0.435294 0.681831 0.023 Uiso 1 1 calc R . . . .
 C17 C 0.86793(17) 0.51799(16) 0.71775(17) 0.0207(7) Uani 1 1 d . . . . .
 H17 H 0.884409 0.515834 0.768442 0.025 Uiso 1 1 calc R . . . .
 C18 C 0.81817(16) 0.56941(16) 0.69411(16) 0.0181(6) Uani 1 1 d . . . . .
 H18 H 0.800531 0.603008 0.728395 0.022 Uiso 1 1 calc R . . . .
 C19 C 0.79430(15) 0.57126(15) 0.61940(16) 0.0148(6) Uani 1 1 d . . . . .
 C20 C 0.74675(16) 0.62223(16) 0.58354(17) 0.0184(6) Uani 1 1 d . . . . .
 C21 C 0.73199(15) 0.61612(16) 0.50827(17) 0.0174(6) Uani 1 1 d . . . . .
 C22 C 0.68460(16) 0.67159(17) 0.48263(19) 0.0215(7) Uani 1 1 d . . . . .
 H22 H 0.668417 0.676981 0.432115 0.026 Uiso 1 1 calc R . . . .
 C23 C 0.66506(18) 0.71586(17) 0.5379(2) 0.0268(7) Uani 1 1 d . . . . .
 H23 H 0.633581 0.755334 0.530052 0.032 Uiso 1 1 calc R . . . .
 C24 C 0.67560(17) 0.5287(2) 0.32402(18) 0.0274(7) Uani 1 1 d . . . . .
 H24 H 0.646151 0.497401 0.351249 0.033 Uiso 1 1 calc R . . . .
 C25 C 0.6530(2) 0.5476(2) 0.2530(2) 0.0359(9) Uani 1 1 d . . . . .
 H25 H 0.608853 0.529280 0.231485 0.043 Uiso 1 1 calc R . . . .
 C26 C 0.6955(2) 0.5936(2) 0.21296(19) 0.0338(9) Uani 1 1 d . . . . .
 H26 H 0.680614 0.607540 0.163916 0.041 Uiso 1 1 calc R . . . .
 C27 C 0.75919(19) 0.61885(18) 0.24495(19) 0.0277(8) Uani 1 1 d . . . . .
 H27 H 0.788458 0.650858 0.218381 0.033 Uiso 1 1 calc R . . . .
 C28 C 0.78099(17) 0.59736(16) 0.31679(17) 0.0190(6) Uani 1 1 d . . . . .
 C29 C 0.84735(16) 0.61436(15) 0.35663(18) 0.0180(6) Uani 1 1 d . . . . .
 C30 C 0.85914(15) 0.58772(15) 0.42782(16) 0.0156(6) Uani 1 1 d . . . . .
 C31 C 0.92920(16) 0.60780(15) 0.45716(19) 0.0199(6) Uani 1 1 d . . . . .
 H31 H 0.947286 0.594839 0.505475 0.024 Uiso 1 1 calc R . . . .
 C32 C 0.96788(17) 0.64763(17) 0.4088(2) 0.0244(7) Uani 1 1 d . . . . .
 H32 H 1.015531 0.665115 0.419888 0.029 Uiso 1 1 calc R . . . .
 Cl1 Cl 0.83828(5) 0.29689(5) 0.58614(5) 0.0368(2) Uani 1 1 d . . . . .

loop_
  _atom_site_aniso_label
  _atom_site_aniso_U_11
  _atom_site_aniso_U_22
  _atom_site_aniso_U_33
  _atom_site_aniso_U_23
  _atom_site_aniso_U_13
  _atom_site_aniso_U_12
 Ir1 0.01116(6) 0.01528(7) 0.01069(6) -0.00034(5) 0.00057(4) 0.00119(5)
 S1 0.0303(4) 0.0230(4) 0.0252(4) -0.0054(3) 0.0071(3) 0.0070(3)
 S2 0.0290(4) 0.0196(4) 0.0267(4) 0.0026(3) 0.0133(3) -0.0009(3)
 N1 0.0151(12) 0.0156(12) 0.0126(12) -0.0016(10) 0.0001(9) -0.0023(10)
 N2 0.0143(12) 0.0215(14) 0.0147(13) 0.0013(10) 0.0022(9) 0.0011(10)
 N3 0.0198(13) 0.0180(13) 0.0260(15) -0.0091(11) 0.0079(11) -0.0067(10)
 N4 0.0155(12) 0.0225(14) 0.0217(14) -0.0011(11) 0.0022(10) -0.0034(11)
 N5 0.0142(11) 0.0144(12) 0.0132(12) -0.0005(10) 0.0020(9) -0.0031(10)
 N6 0.0145(12) 0.0249(14) 0.0132(13) -0.0007(10) 0.0019(10) 0.0069(10)
 C1 0.0165(14) 0.0158(14) 0.0099(14) 0.0004(11) 0.0008(11) 0.0013(11)
 C2 0.0161(14) 0.0160(14) 0.0151(15) 0.0028(12) -0.0001(11) 0.0000(12)
 C3 0.0145(14) 0.0216(16) 0.0225(17) 0.0019(13) 0.0015(12) -0.0002(12)
 C4 0.0239(16) 0.0231(16) 0.0201(17) -0.0013(13) 0.0053(13) 0.0063(13)
 C5 0.0280(17) 0.0186(16) 0.0209(17) -0.0030(13) 0.0089(13) -0.0001(13)
 C6 0.0187(15) 0.0213(16) 0.0156(16) -0.0004(12) 0.0018(12) -0.0033(12)
 C7 0.0146(14) 0.0219(15) 0.0156(15) -0.0051(12) 0.0038(11) -0.0036(12)
 C8 0.0158(14) 0.0247(17) 0.0175(16) -0.0020(13) 0.0016(12) -0.0013(12)
 C9 0.0130(13) 0.0259(17) 0.0117(14) 0.0054(12) -0.0003(11) 0.0026(12)
 C10 0.0155(14) 0.0288(18) 0.0168(16) 0.0036(13) 0.0010(12) 0.0054(12)
 C11 0.0191(16) 0.0358(19) 0.0216(17) 0.0044(14) 0.0029(13) 0.0099(14)
 C12 0.0150(15) 0.043(2) 0.0272(18) 0.0152(16) 0.0060(13) 0.0041(14)
 C13 0.0142(15) 0.0308(18) 0.0259(18) 0.0089(14) -0.0003(13) -0.0011(13)
 C14 0.0126(14) 0.0277(17) 0.0182(16) 0.0050(13) 0.0003(12) 0.0020(12)
 C15 0.0166(14) 0.0132(14) 0.0176(15) 0.0002(12) 0.0002(11) -0.0006(12)
 C16 0.0207(15) 0.0179(15) 0.0195(16) 0.0025(13) -0.0038(12) -0.0034(13)
 C17 0.0262(16) 0.0219(16) 0.0138(15) 0.0046(12) -0.0023(12) -0.0090(13)
 C18 0.0233(16) 0.0206(16) 0.0106(15) -0.0029(12) 0.0035(12) -0.0046(12)
 C19 0.0150(14) 0.0149(14) 0.0149(15) -0.0007(11) 0.0049(11) -0.0048(11)
 C20 0.0178(15) 0.0196(15) 0.0181(16) -0.0009(12) 0.0040(12) 0.0005(12)
 C21 0.0123(14) 0.0206(16) 0.0194(16) 0.0019(12) 0.0031(11) -0.0014(12)
 C22 0.0179(15) 0.0217(16) 0.0249(17) 0.0019(13) 0.0008(13) 0.0039(12)
 C23 0.0253(17) 0.0194(16) 0.036(2) 0.0004(14) 0.0060(15) 0.0090(13)
 C24 0.0146(15) 0.048(2) 0.0199(17) -0.0020(16) 0.0008(12) 0.0019(15)
 C25 0.0240(17) 0.061(3) 0.0223(19) -0.0040(17) -0.0065(14) 0.0104(17)
 C26 0.038(2) 0.048(2) 0.0152(17) 0.0039(16) -0.0050(15) 0.0207(18)
 C27 0.0361(19) 0.0286(18) 0.0188(17) 0.0025(14) 0.0053(14) 0.0145(15)
 C28 0.0223(15) 0.0175(15) 0.0175(16) 0.0009(12) 0.0050(12) 0.0088(12)
 C29 0.0203(15) 0.0124(14) 0.0219(17) 0.0000(12) 0.0085(12) 0.0053(12)
 C30 0.0179(14) 0.0114(13) 0.0176(15) -0.0021(12) 0.0024(12) 0.0053(11)
 C31 0.0191(15) 0.0153(15) 0.0255(17) 0.0000(13) 0.0010(13) 0.0030(12)
 C32 0.0173(15) 0.0189(16) 0.037(2) -0.0047(14) 0.0069(14) -0.0014(12)
 Cl1 0.0413(5) 0.0295(4) 0.0412(5) -0.0191(4) 0.0205(4) -0.0215(4)

_geom_special_details
;
 All esds (except the esd in the dihedral angle between two l.s. planes)
 are estimated using the full covariance matrix.  The cell esds are taken
 into account individually in the estimation of esds in distances, angles
 and torsion angles; correlations between esds in cell parameters are only
 used when they are defined by crystal symmetry.  An approximate (isotropic)
 treatment of cell esds is used for estimating esds involving l.s. planes.
;
loop_
  _geom_bond_atom_site_label_1
  _geom_bond_atom_site_label_2
  _geom_bond_distance
  _geom_bond_site_symmetry_2
  _geom_bond_publ_flag
 Ir1 N1 2.176(2) . ?
 Ir1 N2 2.174(2) . ?
 Ir1 N5 2.054(2) . ?
 Ir1 N6 2.069(3) . ?
 Ir1 C21 2.002(3) . ?
 Ir1 C30 2.001(3) . ?
 S1 C20 1.731(3) . ?
 S1 C23 1.719(4) . ?
 S2 C29 1.733(3) . ?
 S2 C32 1.719(4) . ?
 N1 C1 1.386(4) . ?
 N1 C7 1.321(4) . ?
 N2 C8 1.324(4) . ?
 N2 C9 1.385(4) . ?
 N3 C6 1.381(4) . ?
 N3 C7 1.343(4) . ?
 N4 C8 1.342(4) . ?
 N4 C14 1.386(4) . ?
 N5 C15 1.345(4) . ?
 N5 C19 1.376(4) . ?
 N6 C24 1.340(4) . ?
 N6 C28 1.373(4) . ?
 C1 C2 1.395(4) . ?
 C1 C6 1.409(4) . ?
 C2 C3 1.381(4) . ?
 C3 C4 1.399(4) . ?
 C4 C5 1.384(5) . ?
 C5 C6 1.389(4) . ?
 C7 C8 1.445(4) . ?
 C9 C10 1.401(4) . ?
 C9 C14 1.401(4) . ?
 C10 C11 1.385(4) . ?
 C11 C12 1.404(5) . ?
 C12 C13 1.372(5) . ?
 C13 C14 1.398(4) . ?
 C15 C16 1.370(4) . ?
 C16 C17 1.382(4) . ?
 C17 C18 1.388(4) . ?
 C18 C19 1.397(4) . ?
 C19 C20 1.435(4) . ?
 C20 C21 1.375(4) . ?
 C21 C22 1.426(4) . ?
 C22 C23 1.357(5) . ?
 C24 C25 1.375(5) . ?
 C25 C26 1.389(6) . ?
 C26 C27 1.369(5) . ?
 C27 C28 1.398(5) . ?
 C28 C29 1.427(4) . ?
 C29 C30 1.384(4) . ?
 C30 C31 1.424(4) . ?
 C31 C32 1.369(4) . ?

loop_
  _geom_angle_atom_site_label_1
  _geom_angle_atom_site_label_2
  _geom_angle_atom_site_label_3
  _geom_angle
  _geom_angle_site_symmetry_1
  _geom_angle_site_symmetry_3
  _geom_angle_publ_flag
 N2 Ir1 N1 76.23(9) . . ?
 N5 Ir1 N1 96.42(9) . . ?
 N5 Ir1 N2 90.55(9) . . ?
 N5 Ir1 N6 172.16(10) . . ?
 N6 Ir1 N1 89.82(9) . . ?
 N6 Ir1 N2 95.55(10) . . ?
 C21 Ir1 N1 170.70(10) . . ?
 C21 Ir1 N2 95.08(10) . . ?
 C21 Ir1 N5 80.17(11) . . ?
 C21 Ir1 N6 94.36(11) . . ?
 C30 Ir1 N1 98.21(10) . . ?
 C30 Ir1 N2 172.99(10) . . ?
 C30 Ir1 N5 94.36(11) . . ?
 C30 Ir1 N6 80.02(11) . . ?
 C30 Ir1 C21 90.70(11) . . ?
 C23 S1 C20 90.01(15) . . ?
 C32 S2 C29 90.64(15) . . ?
 C1 N1 Ir1 141.09(19) . . ?
 C7 N1 Ir1 113.44(19) . . ?
 C7 N1 C1 105.4(2) . . ?
 C8 N2 Ir1 113.64(19) . . ?
 C8 N2 C9 105.2(2) . . ?
 C9 N2 Ir1 141.2(2) . . ?
 C7 N3 C6 106.7(2) . . ?
 C8 N4 C14 106.0(3) . . ?
 C15 N5 Ir1 125.4(2) . . ?
 C15 N5 C19 119.3(3) . . ?
 C19 N5 Ir1 115.36(19) . . ?
 C24 N6 Ir1 125.8(2) . . ?
 C24 N6 C28 119.1(3) . . ?
 C28 N6 Ir1 115.2(2) . . ?
 N1 C1 C2 131.1(3) . . ?
 N1 C1 C6 108.5(2) . . ?
 C2 C1 C6 120.4(3) . . ?
 C3 C2 C1 117.1(3) . . ?
 C2 C3 C4 121.9(3) . . ?
 C5 C4 C3 122.0(3) . . ?
 C4 C5 C6 116.1(3) . . ?
 N3 C6 C1 105.9(3) . . ?
 N3 C6 C5 131.6(3) . . ?
 C5 C6 C1 122.5(3) . . ?
 N1 C7 N3 113.4(3) . . ?
 N1 C7 C8 118.1(3) . . ?
 N3 C7 C8 128.3(3) . . ?
 N2 C8 N4 113.8(3) . . ?
 N2 C8 C7 117.8(3) . . ?
 N4 C8 C7 128.2(3) . . ?
 N2 C9 C10 131.0(3) . . ?
 N2 C9 C14 108.6(3) . . ?
 C10 C9 C14 120.4(3) . . ?
 C11 C10 C9 116.8(3) . . ?
 C10 C11 C12 121.9(3) . . ?
 C13 C12 C11 122.2(3) . . ?
 C12 C13 C14 116.0(3) . . ?
 N4 C14 C9 106.4(3) . . ?
 N4 C14 C13 130.8(3) . . ?
 C13 C14 C9 122.7(3) . . ?
 N5 C15 C16 122.3(3) . . ?
 C15 C16 C17 119.5(3) . . ?
 C16 C17 C18 119.3(3) . . ?
 C17 C18 C19 119.4(3) . . ?
 N5 C19 C18 120.2(3) . . ?
 N5 C19 C20 112.1(3) . . ?
 C18 C19 C20 127.7(3) . . ?
 C19 C20 S1 128.0(2) . . ?
 C21 C20 S1 113.3(2) . . ?
 C21 C20 C19 118.7(3) . . ?
 C20 C21 Ir1 113.5(2) . . ?
 C20 C21 C22 110.6(3) . . ?
 C22 C21 Ir1 135.8(2) . . ?
 C23 C22 C21 113.0(3) . . ?
 C22 C23 S1 113.1(2) . . ?
 N6 C24 C25 122.4(3) . . ?
 C24 C25 C26 119.2(3) . . ?
 C27 C26 C25 119.3(3) . . ?
 C26 C27 C28 119.8(3) . . ?
 N6 C28 C27 120.2(3) . . ?
 N6 C28 C29 112.3(3) . . ?
 C27 C28 C29 127.4(3) . . ?
 C28 C29 S2 128.2(2) . . ?
 C30 C29 S2 112.9(2) . . ?
 C30 C29 C28 118.9(3) . . ?
 C29 C30 Ir1 113.5(2) . . ?
 C29 C30 C31 110.7(3) . . ?
 C31 C30 Ir1 135.9(2) . . ?
 C32 C31 C30 113.3(3) . . ?
 C31 C32 S2 112.5(2) . . ?

loop_
  _geom_hbond_atom_site_label_D
  _geom_hbond_atom_site_label_H
  _geom_hbond_atom_site_label_A
  _geom_hbond_distance_DH
  _geom_hbond_distance_HA
  _geom_hbond_distance_DA
  _geom_hbond_angle_DHA
  _geom_hbond_site_symmetry_A
 N3 H3 Cl1 0.88 2.24 3.070(3) 157.3 7_656
 N4 H4 Cl1 0.879(18) 2.20(2) 3.054(3) 165(3) 7_656

_smtbx_masks_special_details       ?
loop_
  _smtbx_masks_void_nr
  _smtbx_masks_void_average_x
  _smtbx_masks_void_average_y
  _smtbx_masks_void_average_z
  _smtbx_masks_void_volume
  _smtbx_masks_void_count_electrons
  _smtbx_masks_void_content
 1 0.000 0.156 0.750 150.7 51.2 ?
 2 0.000 0.214 0.250 68.2 6.1 ?
 3 0.000 0.844 0.250 150.7 50.5 ?
 4 0.000 0.786 0.750 68.2 6.1 ?
 5 0.500 0.344 0.250 150.7 50.5 ?
 6 0.500 0.656 0.750 150.7 51.2 ?
 7 0.500 0.286 0.750 68.2 6.1 ?
 8 0.500 0.714 0.250 68.2 6.1 ?

_shelx_res_file
;
TITL ch1jw284v_0m_a.res in C2/c
    ch1jw284v_0m.res
    created by SHELXL-2016/6 at 13:56:21 on 09-Jul-2019
REM Old TITL ch1jw284v_0m in C2/c
REM SHELXT solution in C2/c
REM R1 0.156, Rweak 0.007, Alpha 0.062, Orientation as input
REM Formula found by SHELXT: C32 N11 Ir
CELL 1.54178 18.3889 18.8581 17.9797 90 92.243 90
ZERR 8 0.0004 0.0004 0.0004 0 0.001 0
LATT 7
SYMM -X,+Y,0.5-Z
SFAC C H Cl Ir N S
UNIT 256 176 8 8 48 16
EQIV $1 1.5-X,0.5-Y,1-Z
DFIX 0.88 N4 H4

L.S. 12
PLAN  20
SIZE 0.023 0.073 0.165
TEMP -173.16
HTAB N3 Cl1_$1
HTAB N4 Cl1_$1
list 4
ABIN
fmap 2
acta
REM <olex2.extras>
REM <HklSrc "%.\\ch1jw284v_0m.hkl">
REM </olex2.extras>

WGHT    0.010800   22.615700
FVAR       0.12030
IR1   4    0.776069    0.529878    0.463240    11.00000    0.01116    0.01528 =
         0.01069   -0.00034    0.00057    0.00119
S1    6    0.703089    0.693207    0.623455    11.00000    0.03026    0.02295 =
         0.02517   -0.00541    0.00711    0.00697
S2    6    0.920632    0.662476    0.325906    11.00000    0.02903    0.01955 =
         0.02670    0.00260    0.01326   -0.00087
N1    5    0.812251    0.426504    0.425617    11.00000    0.01512    0.01559 =
         0.01256   -0.00160    0.00012   -0.00232
N2    5    0.686999    0.459438    0.489373    11.00000    0.01434    0.02154 =
         0.01474    0.00131    0.00224    0.00113
N3    5    0.782322    0.314393    0.400339    11.00000    0.01984    0.01803 =
         0.02597   -0.00907    0.00788   -0.00675
AFIX  43
H3    2    0.755585    0.275840    0.395556    11.00000   -1.20000
AFIX   0
N4    5    0.639585    0.350614    0.479301    11.00000    0.01550    0.02248 =
         0.02168   -0.00114    0.00218   -0.00339
H4    2    0.639769    0.305790    0.465944    11.00000    0.03064
N5    5    0.818293    0.521290    0.570316    11.00000    0.01417    0.01440 =
         0.01324   -0.00049    0.00201   -0.00310
N6    5    0.737658    0.552956    0.356283    11.00000    0.01446    0.02491 =
         0.01315   -0.00070    0.00194    0.00686
C1    1    0.872133    0.393362    0.396546    11.00000    0.01651    0.01583 =
         0.00992    0.00041    0.00083    0.00130
C2    1    0.941909    0.418468    0.383917    11.00000    0.01608    0.01597 =
         0.01510    0.00278   -0.00006    0.00001
AFIX  43
H2    2    0.955151    0.466288    0.394090    11.00000   -1.20000
AFIX   0
C3    1    0.990922    0.370844    0.355996    11.00000    0.01454    0.02156 =
         0.02252    0.00187    0.00151   -0.00015
AFIX  43
H3A   2    1.038864    0.386419    0.346768    11.00000   -1.20000
AFIX   0
C4    1    0.971986    0.300322    0.340914    11.00000    0.02389    0.02305 =
         0.02009   -0.00132    0.00533    0.00630
AFIX  43
H4A   2    1.007769    0.269138    0.322733    11.00000   -1.20000
AFIX   0
C5    1    0.902702    0.274585    0.351672    11.00000    0.02797    0.01863 =
         0.02087   -0.00303    0.00889   -0.00005
AFIX  43
H5    2    0.889464    0.227059    0.340009    11.00000   -1.20000
AFIX   0
C6    1    0.853644    0.322334    0.380531    11.00000    0.01868    0.02127 =
         0.01565   -0.00042    0.00176   -0.00330
C7    1    0.761669    0.376965    0.428335    11.00000    0.01457    0.02194 =
         0.01565   -0.00513    0.00379   -0.00364
C8    1    0.694727    0.394123    0.463773    11.00000    0.01579    0.02466 =
         0.01747   -0.00196    0.00159   -0.00133
C9    1    0.622037    0.458693    0.525885    11.00000    0.01299    0.02586 =
         0.01173    0.00544   -0.00032    0.00259
C10   1    0.587091    0.511703    0.565740    11.00000    0.01552    0.02880 =
         0.01680    0.00355    0.00103    0.00541
AFIX  43
H10   2    0.606595    0.558217    0.570307    11.00000   -1.20000
AFIX   0
C11   1    0.522752    0.493056    0.598162    11.00000    0.01910    0.03582 =
         0.02160    0.00442    0.00293    0.00989
AFIX  43
H11   2    0.497918    0.527527    0.626159    11.00000   -1.20000
AFIX   0
C12   1    0.493170    0.424676    0.590846    11.00000    0.01497    0.04268 =
         0.02723    0.01520    0.00604    0.00414
AFIX  43
H12   2    0.448729    0.414393    0.613820    11.00000   -1.20000
AFIX   0
C13   1    0.526326    0.372211    0.551613    11.00000    0.01420    0.03077 =
         0.02587    0.00890   -0.00027   -0.00110
AFIX  43
H13   2    0.505958    0.326101    0.546378    11.00000   -1.20000
AFIX   0
C14   1    0.591856    0.390621    0.519796    11.00000    0.01261    0.02770 =
         0.01822    0.00497    0.00027    0.00203
C15   1    0.867366    0.472751    0.594304    11.00000    0.01659    0.01318 =
         0.01764    0.00016    0.00015   -0.00057
AFIX  43
H15   2    0.884723    0.439202    0.559801    11.00000   -1.20000
AFIX   0
C16   1    0.893225    0.469964    0.666760    11.00000    0.02072    0.01790 =
         0.01952    0.00254   -0.00383   -0.00336
AFIX  43
H16   2    0.928269    0.435294    0.681831    11.00000   -1.20000
AFIX   0
C17   1    0.867927    0.517987    0.717753    11.00000    0.02619    0.02190 =
         0.01377    0.00457   -0.00226   -0.00905
AFIX  43
H17   2    0.884409    0.515834    0.768442    11.00000   -1.20000
AFIX   0
C18   1    0.818172    0.569406    0.694106    11.00000    0.02334    0.02065 =
         0.01060   -0.00288    0.00354   -0.00461
AFIX  43
H18   2    0.800531    0.603008    0.728395    11.00000   -1.20000
AFIX   0
C19   1    0.794296    0.571259    0.619401    11.00000    0.01500    0.01491 =
         0.01492   -0.00070    0.00491   -0.00479
C20   1    0.746754    0.622226    0.583542    11.00000    0.01777    0.01962 =
         0.01807   -0.00090    0.00400    0.00050
C21   1    0.731986    0.616120    0.508271    11.00000    0.01226    0.02063 =
         0.01943    0.00190    0.00313   -0.00143
C22   1    0.684603    0.671595    0.482625    11.00000    0.01794    0.02170 =
         0.02485    0.00195    0.00085    0.00390
AFIX  43
H22   2    0.668417    0.676981    0.432115    11.00000   -1.20000
AFIX   0
C23   1    0.665058    0.715862    0.537866    11.00000    0.02531    0.01941 =
         0.03608    0.00044    0.00604    0.00903
AFIX  43
H23   2    0.633581    0.755334    0.530052    11.00000   -1.20000
AFIX   0
C24   1    0.675597    0.528726    0.324025    11.00000    0.01458    0.04781 =
         0.01988   -0.00205    0.00083    0.00192
AFIX  43
H24   2    0.646151    0.497401    0.351249    11.00000   -1.20000
AFIX   0
C25   1    0.653003    0.547561    0.252957    11.00000    0.02400    0.06091 =
         0.02234   -0.00397   -0.00648    0.01037
AFIX  43
H25   2    0.608853    0.529280    0.231485    11.00000   -1.20000
AFIX   0
C26   1    0.695531    0.593646    0.212959    11.00000    0.03763    0.04810 =
         0.01522    0.00395   -0.00503    0.02066
AFIX  43
H26   2    0.680614    0.607540    0.163916    11.00000   -1.20000
AFIX   0
C27   1    0.759186    0.618846    0.244950    11.00000    0.03607    0.02863 =
         0.01883    0.00248    0.00527    0.01449
AFIX  43
H27   2    0.788458    0.650858    0.218381    11.00000   -1.20000
AFIX   0
C28   1    0.780995    0.597358    0.316793    11.00000    0.02225    0.01754 =
         0.01752    0.00092    0.00500    0.00882
C29   1    0.847346    0.614364    0.356631    11.00000    0.02031    0.01239 =
         0.02186    0.00003    0.00847    0.00529
C30   1    0.859143    0.587715    0.427821    11.00000    0.01786    0.01138 =
         0.01758   -0.00214    0.00241    0.00531
C31   1    0.929196    0.607799    0.457156    11.00000    0.01911    0.01528 =
         0.02545    0.00003    0.00098    0.00304
AFIX  43
H31   2    0.947286    0.594839    0.505475    11.00000   -1.20000
AFIX   0
C32   1    0.967878    0.647626    0.408832    11.00000    0.01733    0.01887 =
         0.03748   -0.00465    0.00689   -0.00142
AFIX  43
H32   2    1.015531    0.665115    0.419888    11.00000   -1.20000
AFIX   0

CL1   3    0.838281    0.296893    0.586144    11.00000    0.04128    0.02948 =
         0.04122   -0.01907    0.02055   -0.02150
HKLF 4


REM  ch1jw284v_0m_a.res in C2/c
REM R1 =  0.0214 for    5066 Fo > 4sig(Fo)  and  0.0247 for all    5508 data
REM    383 parameters refined using      1 restraints

END

WGHT      0.0108     22.6159

REM Highest difference peak  0.419,  deepest hole -0.716,  1-sigma level  0.089
Q1    1   0.5862  0.3847  0.2781  11.00000  0.05    0.42
Q2    1   0.7778  0.6078  0.4587  11.00000  0.05    0.35
Q3    1   0.9538  0.6563  0.5202  11.00000  0.05    0.34
Q4    1   0.6956  0.5588  0.2338  11.00000  0.05    0.32
Q5    1   0.4651  0.6894  0.7016  11.00000  0.05    0.32
Q6    1   0.7930  0.2975  0.5828  11.00000  0.05    0.32
Q7    1   0.8528  0.2759  0.6243  11.00000  0.05    0.32
Q8    1   0.8433  0.5286  0.4608  11.00000  0.05    0.31
Q9    1   0.8960  0.5816  0.4415  11.00000  0.05    0.30
Q10   1   0.4467  0.2967  0.5172  11.00000  0.05    0.30
Q11   1   0.9325  0.4922  0.3777  11.00000  0.05    0.30
Q12   1   0.8579  0.5837  0.3768  11.00000  0.05    0.28
Q13   1   0.5218  0.4025  0.5814  11.00000  0.05    0.28
Q14   1   0.9580  0.4066  0.3385  11.00000  0.05    0.27
Q15   1   0.9857  0.6588  0.3342  11.00000  0.05    0.27
Q16   1   0.8881  0.4659  0.8203  11.00000  0.05    0.27
Q17   1   0.8017  0.4584  0.4317  11.00000  0.05    0.27
Q18   1   0.9454  0.5040  0.5014  11.00000  0.05    0.27
Q19   1   1.0016  0.6703  0.4014  11.00000  0.05    0.26
Q20   1   0.5605  0.3811  0.5365  11.00000  0.05    0.26
;
_shelx_res_checksum                40996
_shelx_hkl_file
;
  -2   0   0 8152.78  267.97
   2   0   0 7944.00  267.67
   4   0   0 1836.62   62.99
  -4   0   0 1787.02   64.49
   6   0   0  169.58   10.90
  -6   0   0  157.78   13.50
   8   0   0   16.60    9.40
   8   0   0   27.50    6.20
  -8   0   0   39.80    9.20
  10   0   0   72.89   11.90
  10   0   0   91.29    9.60
 -10   0   0   57.29   13.10
  10   0   0   95.19   14.30
 -10   0   0   85.39   11.80
  12   0   0  115.29   12.70
 -12   0   0   78.19   13.40
  12   0   0   67.19   10.60
  12   0   0  105.69   12.20
 -14   0   0  946.21   39.20
 -14   0   0  845.92   32.70
  14   0   0  867.01   36.80
 -16   0   0 1013.50   41.80
  16   0   0  980.40   40.80
  16   0   0  926.61   35.20
  16   0   0  995.40   41.70
 -18   0   0  324.97   21.20
  18   0   0  348.87   19.70
  18   0   0  329.17   17.40
  18   0   0  348.77   22.90
  20   0   0  917.01   33.30
 -20   0   0  859.41   36.40
  20   0   0  877.81   35.00
  20   0   0  894.71   38.10
   1  -1   0  273.17   10.10
  -1  -1   0  277.17   10.30
   1  -1   0  285.67    9.90
  -1  -1   0  268.27   11.70
  -1   1   0  286.77    9.90
  -1   1   0  282.17   10.10
   1   1   0  291.97   11.90
   1   1   0  270.47   10.20
  -3  -1   0 2063.09   73.99
  -3  -1   0 2038.90   71.89
   3  -1   0 2058.09   71.19
   3   1   0 2020.80   71.59
   3   1   0 2346.47   80.39
  -3   1   0 2009.90   70.99
  -3   1   0 2168.78   71.29
  -5  -1   0 1072.79   41.60
   5  -1   0 1107.59   40.90
   5  -1   0 1076.19   40.70
  -5  -1   0 1186.48   44.40
   5   1   0 1094.99   41.00
   5   1   0 1175.18   44.90
  -5   1   0 1146.09   41.30
  -5   1   0 1119.59   41.80
   7  -1   0 2717.43   95.29
   7  -1   0 2642.24   95.39
  -7  -1   0 2821.62   98.69
  -7   1   0 2735.73   96.09
   7   1   0 2674.63   95.09
  -7   1   0 2708.53   96.89
  -9  -1   0 1888.81   68.59
   9  -1   0 2010.70   75.39
   9  -1   0 1902.51   70.49
   9  -1   0 2014.00   72.49
   9  -1   0 1827.22   68.09
  -9  -1   0 2047.20   76.09
   9   1   0 1994.60   72.09
  -9   1   0 2153.78   73.79
   9   1   0 1824.02   67.89
   9   1   0 2034.60   71.99
  -9   1   0 1971.30   76.09
 -11  -1   0 3059.99  105.99
  11  -1   0 3078.29  108.79
  11  -1   0 3010.30  105.89
 -11  -1   0 3193.88  116.99
  11  -1   0 3248.07  112.79
  11   1   0 3007.00  105.79
  11   1   0 3090.99  111.79
  11   1   0 3168.78  108.79
  13  -1   0 1478.35   56.79
  13  -1   0 1500.55   57.29
 -13  -1   0 1440.86   53.99
  13  -1   0 1521.95   53.99
  13   1   0 1631.74   57.49
 -13   1   0 1474.35   52.99
  13   1   0 1520.55   57.69
  13   1   0 1510.25   57.69
  13   1   0 1538.35   59.09
 -15  -1   0  392.76   25.70
  15  -1   0  374.96   21.10
  15  -1   0  396.66   22.50
  15  -1   0  364.86   20.60
  15   1   0  362.96   17.10
 -15   1   0  387.56   23.90
  15   1   0  356.96   21.10
  15   1   0  367.16   22.00
 -17  -1   0  243.58   18.50
  17  -1   0  169.28   13.70
  17  -1   0  174.98   15.20
  17   1   0  200.78   16.60
  17   1   0  217.68   13.90
 -17   1   0  203.68   18.50
  19  -1   0    0.10    6.60
  19  -1   0   19.60   10.50
  19  -1   0   -2.10   13.00
  19   1   0    3.00   11.20
  19   1   0   -2.70   10.00
  19   1   0    5.90    6.30
 -19   1   0    2.40    9.40
 -21  -1   0  113.29   11.00
  21  -1   0  111.69    9.20
  21  -1   0  134.19   13.50
  21  -1   0  116.69   19.00
  21   1   0  126.19    9.50
  21   1   0  117.29    9.40
 -21   1   0  113.09   11.40
   0  -2   0 5889.31  203.58
   0  -2   0 6433.86  202.98
   0   2   0 6163.98  202.88
   0   2   0 5922.01  203.68
   2  -2   0 4105.09  138.39
  -2  -2   0 4313.67  139.49
   2  -2   0 3988.20  138.99
  -2  -2   0 4171.98  142.19
  -2   2   0 4227.38  138.99
   2   2   0 4258.17  142.59
   2   2   0 4049.40  139.29
  -4  -2   0 1405.26   52.59
   4  -2   0 1302.27   48.20
  -4  -2   0 1344.37   49.30
   4   2   0 1400.56   53.49
  -4   2   0 1409.96   47.40
  -6  -2   0 1140.19   44.50
   6  -2   0 1027.10   39.90
  -6  -2   0 1017.60   41.60
   6  -2   0 1028.00   39.60
   6   2   0 1011.10   39.80
   6   2   0 1089.39   46.70
  -6   2   0 1052.99   39.00
  -6   2   0 1101.99   39.70
  -8  -2   0  438.26   26.00
   8  -2   0  432.06   24.30
   8  -2   0  422.06   21.20
   8   2   0  441.66   21.20
  -8   2   0  412.66   22.90
 -10  -2   0   70.19    8.40
  10  -2   0   73.09    9.30
  10  -2   0   71.29   11.10
  10  -2   0   56.49   10.60
 -10  -2   0   89.39   16.90
  10   2   0   73.09   10.70
  10   2   0   63.79   10.00
  10   2   0   81.09   11.30
 -12  -2   0  340.57   16.70
 -12  -2   0  344.87   18.00
  12  -2   0  282.57   16.40
 -12   2   0  304.27   17.00
  12   2   0  335.97   19.30
  12   2   0  265.37   17.50
  12   2   0  268.87   19.30
  12   2   0  287.57   17.20
 -12   2   0  322.37   21.10
  14  -2   0  311.07   17.30
  14  -2   0  326.47   20.50
  14  -2   0  363.96   20.70
 -14  -2   0  335.17   16.70
 -14  -2   0  345.27   23.00
  14   2   0  328.67   15.90
 -14   2   0  312.07   22.80
  14   2   0  327.27   19.70
  16  -2   0  243.18   19.80
  16  -2   0  267.57   19.10
 -16  -2   0  209.98   31.40
  16   2   0  251.87   25.80
  16   2   0  257.57   20.50
 -16   2   0  236.58   20.00
  16   2   0  196.68   15.60
  18  -2   0  749.73   32.60
  18  -2   0  770.62   34.60
  18  -2   0  753.42   30.70
 -18  -2   0  780.32   34.80
  18   2   0  755.22   35.20
  18   2   0  803.22   32.90
 -18   2   0  763.22   34.80
  18   2   0  749.62   30.60
  20  -2   0  949.51   34.30
 -20  -2   0  928.11   37.60
  20  -2   0  918.01   36.10
  20  -2   0  947.11   38.50
  20   2   0  926.51   34.20
 -20   2   0  901.71   36.90
  20   2   0  925.21   36.10
  20   2   0  843.42   43.50
  -1  -3   0   48.00    6.90
   1  -3   0   69.29    4.90
  -1  -3   0   62.09    5.10
   1  -3   0   53.09    4.60
  -1   3   0   62.09    5.60
  -1   3   0   61.29    4.60
   1   3   0   56.19    5.00
   1   3   0   59.09    7.60
   3  -3   0 1278.97   46.10
   3  -3   0 1292.87   44.90
  -3  -3   0 1235.18   50.09
  -3  -3   0 1365.46   46.90
  -3   3   0 1348.17   46.00
   3   3   0 1315.37   46.50
  -3   3   0 1326.67   45.10
   3   3   0 1283.97   51.29
   5  -3   0 1873.61   69.09
  -5  -3   0 2099.49   74.79
  -5  -3   0 1953.30   70.49
   5   3   0 1933.11   76.09
  -5   3   0 2043.40   67.09
   5   3   0 1800.82   68.99
  -5   3   0 2021.70   66.99
  -7  -3   0 2020.80   77.09
   7  -3   0 2084.39   73.89
  -7  -3   0 2220.78   80.19
   7  -3   0 1997.60   74.89
   7   3   0 2039.70   73.99
  -7   3   0 2058.09   74.89
  -7   3   0 2098.39   71.49
   7   3   0 1944.01   82.29
  -9  -3   0 2335.57   80.09
  -9  -3   0 2530.75   90.89
   9  -3   0 2255.87   79.59
   9  -3   0 2227.68   81.59
   9  -3   0 2397.76   84.79
   9   3   0 2163.38   81.89
   9   3   0 2265.47   83.79
  11  -3   0 1601.64   58.19
  11  -3   0 1585.24   55.39
 -11  -3   0 1654.43   55.69
  11  -3   0 1590.64   64.09
 -11  -3   0 1497.25   59.19
  11   3   0 1318.37   57.79
  11   3   0 1587.24   62.59
  11   3   0 1612.24   59.09
  13  -3   0   79.59   12.80
 -13  -3   0   93.69   17.00
 -13  -3   0   91.99   13.70
 -13  -3   0   76.49   12.30
  13  -3   0  105.49   11.40
  13   3   0   88.69   13.90
  13   3   0   86.29    9.70
 -13   3   0  100.09   11.60
  13   3   0   59.39   11.90
 -13   3   0   92.59   14.70
  13   3   0   73.99    8.40
  15  -3   0   92.29   14.00
  15  -3   0  116.59   14.70
 -15  -3   0  130.49   15.60
 -15  -3   0  118.99   12.00
  15  -3   0  106.19   14.30
  15   3   0  116.69   11.20
  15   3   0  106.09   14.40
  15   3   0  121.79   16.60
 -15   3   0  121.59   20.60
 -17  -3   0  107.99   15.00
  17  -3   0  112.89   17.00
  17  -3   0  124.29   10.40
  17  -3   0  117.39   13.20
  17   3   0  113.89   13.10
  17   3   0  129.69   11.70
  17   3   0  120.99   19.20
 -17   3   0  143.89   17.10
  19  -3   0  -11.90    8.40
  19  -3   0    6.40    7.10
  19  -3   0   13.00    9.90
 -19  -3   0    3.10    9.40
  19   3   0   -0.70    7.40
  19   3   0   10.60    5.90
  19   3   0   -8.70   11.40
 -19   3   0    4.70    9.10
 -21  -3   0   -4.40    5.30
  21  -3   0   -4.70   10.80
  21  -3   0    3.40    4.70
  21   3   0    6.10    5.30
  21   3   0    7.60    5.00
   0  -4   0   60.69    6.10
   0  -4   0   62.89    9.20
   0   4   0   53.69    8.50
   0   4   0   68.69    5.60
  -2  -4   0 1849.71   66.49
   2  -4   0 1880.01   66.29
   2  -4   0 1941.31   65.79
  -2  -4   0 1859.51   70.09
   2   4   0 1882.31   71.19
  -2   4   0 1902.51   66.49
   2   4   0 1941.91   66.39
  -2   4   0 1945.01   66.09
   4  -4   0   71.39    5.50
  -4  -4   0   73.39   11.60
   4  -4   0   68.79    8.30
  -4  -4   0   66.09    9.10
   4   4   0   70.69   14.60
   4   4   0   71.89    7.00
  -4   4   0   83.49    7.10
  -4   4   0   70.69    6.60
   6  -4   0   11.30    7.40
  -6  -4   0    3.40    8.70
  -6  -4   0   -4.90   10.50
   6   4   0  -18.80   17.10
   6   4   0    2.40    4.90
  -6   4   0   10.50    3.50
  -6   4   0    8.90    3.50
  -8  -4   0   85.99   15.30
  -8  -4   0   80.09   11.10
   8  -4   0   74.09   10.10
   8  -4   0   58.69    9.40
   8   4   0   63.99    9.60
  10  -4   0   32.30   11.90
 -10  -4   0   59.49    8.30
  10  -4   0   67.19    9.40
 -10  -4   0   18.50   19.80
  10   4   0   56.19   10.30
  10   4   0   41.30   11.40
 -12  -4   0  246.18   15.50
 -12  -4   0  359.06   51.59
  12  -4   0  290.67   18.40
 -12  -4   0  238.98   16.60
  12  -4   0  255.37   17.80
 -12  -4   0  281.37   19.60
 -12   4   0  296.07   29.30
  12   4   0  265.07   19.20
 -12   4   0  266.87   20.10
  12   4   0  234.08   15.10
  12   4   0  282.67   16.10
  14  -4   0  114.29   15.40
  14  -4   0   97.59   12.50
  14   4   0  114.49   15.90
  14   4   0  103.29   13.30
 -14   4   0  144.99   19.90
 -16  -4   0  653.03   30.50
  16  -4   0  614.54   28.60
 -16  -4   0  597.94   26.00
  16  -4   0  610.74   30.50
  16   4   0  636.84   26.50
  16   4   0  616.74   28.60
 -16   4   0  571.04   37.80
  16   4   0  590.14   31.30
 -18  -4   0  932.71   39.70
  18  -4   0  949.11   37.80
  18  -4   0  888.91   41.00
  18   4   0  914.91   37.50
  18   4   0  953.70   35.90
  18   4   0  857.61   40.40
  20  -4   0  478.65   21.30
  20  -4   0  459.65   25.80
 -20  -4   0  462.75   22.50
  20   4   0  459.45   19.30
  20   4   0  463.85   21.20
  -1  -5   0   22.90    6.40
  -1  -5   0   24.50    5.70
   1  -5   0   23.30    5.30
   1  -5   0   19.10    5.10
  -1   5   0   15.60    3.80
   1   5   0   10.20    8.30
  -1   5   0   22.90    6.80
   1   5   0   20.30    4.20
  -3  -5   0  312.37   22.60
   3  -5   0  304.97   15.70
  -3  -5   0  303.57   16.80
   3  -5   0  293.67   15.60
  -3   5   0  330.07   16.00
  -3   5   0  332.67   15.00
   3   5   0  327.67   15.60
   3   5   0  279.77   24.40
  -5  -5   0   56.49   11.60
   5  -5   0   34.70    8.50
  -5  -5   0   58.59   12.00
   5  -5   0   54.79    6.10
   5   5   0   54.29    7.40
  -5   5   0   58.29    7.70
  -5   5   0   47.10    6.60
  -7  -5   0  526.25   31.80
   7   5   0  433.86   23.20
  -9  -5   0  913.21   34.90
   9  -5   0  924.01   40.30
   9  -5   0  891.31   34.20
  -9  -5   0  985.40   50.19
   9   5   0  839.32   37.50
   9   5   0  916.91   40.00
  11  -5   0  351.56   34.50
 -11  -5   0  365.66   46.30
 -11  -5   0  369.56   21.30
 -11  -5   0  399.36   20.60
  11   5   0  367.46   21.70
  11   5   0  373.66   19.60
  11   5   0  394.66   33.10
  11   5   0  369.36   22.70
 -13  -5   0  825.22   32.60
  13  -5   0  778.32   37.60
 -13  -5   0  786.72   32.50
 -13  -5   0  846.12   37.20
 -13  -5   0  873.91   37.50
 -13   5   0  834.62   34.80
  13   5   0  780.12   36.40
  13   5   0  815.72   32.80
  13   5   0  860.01   35.60
  15  -5   0  555.34   28.60
  15  -5   0  565.24   25.40
 -15  -5   0  608.04   24.40
 -15  -5   0  566.24   29.50
  15   5   0  574.34   28.20
  15   5   0  567.94   30.60
  15   5   0  599.54   25.90
  17  -5   0   36.30   10.80
 -17  -5   0   32.60    9.40
  17  -5   0   53.09    9.60
  17   5   0   48.60    7.80
  17   5   0   34.10    8.50
  17   5   0   57.69   14.00
 -19  -5   0   11.20    7.50
  19  -5   0   10.80    8.20
  19  -5   0   19.20    6.60
  19   5   0   16.70    7.20
  19   5   0   -0.10    5.50
 -21  -5   0   13.80    5.40
  21  -5   0   35.30   10.30
  21  -5   0   14.50    4.70
  21   5   0   18.10    5.60
  21   5   0    9.90    5.80
   0  -6   0 1532.65   57.69
   0  -6   0 1477.75   56.49
   0   6   0 1549.94   60.89
   0   6   0 1581.94   55.79
  -2  -6   0   63.09   10.30
   2  -6   0   56.99    8.70
   2  -6   0   62.69    8.70
  -2  -6   0   76.19   12.30
  -2   6   0   51.39    9.40
   2   6   0   65.69   15.10
   2   6   0   57.09    7.80
  -2   6   0   68.49    7.40
  -4  -6   0  226.18   19.70
   4  -6   0  185.28   17.20
   4  -6   0  201.38   12.20
  -4  -6   0  169.08   18.40
   4   6   0  203.78   12.90
  -4   6   0  189.38   12.10
  -6  -6   0   60.09   15.40
  -6   6   0   68.19    8.90
  -6   6   0   65.09    8.90
   6   6   0   61.19   10.00
   8  -6   0   10.60    5.90
  -8  -6   0   35.90   18.20
  -8  -6   0   25.70    7.50
   8   6   0   21.20   10.70
   8   6   0   11.20    9.40
 -10  -6   0    0.90   12.30
 -10  -6   0    3.70    6.80
 -10  -6   0  -32.10   22.10
  10  -6   0    8.00    7.30
  10  -6   0    2.10    6.30
  10   6   0    9.50    7.90
  10   6   0   -1.80    9.40
  10   6   0  -12.80   24.50
 -10   6   0    2.30   11.90
  12  -6   0   33.70    9.30
 -12  -6   0   34.20   11.40
  12  -6   0   30.80    8.00
 -12  -6   0   42.50    9.50
 -12  -6   0  -31.90   41.30
 -12  -6   0   29.20    8.20
 -12  -6   0   44.60   10.60
  12   6   0   56.39    8.50
  12   6   0   40.20   10.20
  12   6   0   41.70   11.40
 -12   6   0   65.29   12.50
 -14  -6   0  125.09   15.10
  14  -6   0  162.88   13.50
  14  -6   0  132.39   15.20
 -14  -6   0  114.29   19.80
 -14  -6   0  136.99   18.00
  14   6   0  147.89   19.00
  14   6   0  129.19   15.90
 -14   6   0  126.39   19.70
  14   6   0  156.08   15.70
 -16  -6   0  327.47   16.40
 -16  -6   0  345.47   22.20
  16  -6   0  347.97   20.20
  16   6   0  325.47   40.80
  16   6   0  344.87   18.00
  16   6   0  341.57   21.00
  18  -6   0   48.30    9.60
 -18  -6   0   59.09   11.80
  18  -6   0   60.89   10.20
  18   6   0   76.69   15.60
  20  -6   0  344.17   16.20
 -20  -6   0  340.37   17.50
  20  -6   0  327.27   19.70
  20   6   0  321.37   16.50
  20   6   0  312.57   14.70
  -1  -7   0   14.20   10.40
  -1  -7   0   19.80    6.90
   1  -7   0   27.90    9.90
  -1  -7   0   26.40    9.10
   1  -7   0   29.70    6.90
  -1   7   0    8.00   12.00
  -1   7   0   19.50    5.80
   1   7   0   19.40   16.20
   1   7   0   20.80    5.60
  -3  -7   0   31.40   10.40
   3  -7   0   18.70    6.90
  -3   7   0   29.80   10.90
   3   7   0   13.70    6.00
  -3   7   0   17.00    5.60
   5  -7   0  118.39   11.80
  -5  -7   0  132.09   20.80
   5   7   0  116.89   13.30
  -5   7   0   96.89   12.00
  -7  -7   0  246.58   15.70
   7  -7   0  213.08   13.50
   7   7   0  244.88   19.90
   7   7   0  220.38   19.40
  -9  -7   0  396.46   31.70
  -9  -7   0  414.06   20.50
   9  -7   0  423.76   19.30
  -9  -7   0  444.46   39.90
   9   7   0  381.86   29.00
   9   7   0  415.86   24.20
  11  -7   0   81.19   27.00
 -11  -7   0  118.89   36.80
 -11  -7   0  119.89   14.70
 -11  -7   0  132.79   16.20
  11  -7   0  111.79   13.90
  11  -7   0   95.89   12.00
 -11  -7   0  120.49   18.50
 -11  -7   0   95.79   12.80
 -11   7   0   94.59   17.10
  11   7   0  126.79   27.50
  11   7   0  118.39   17.50
 -11   7   0   95.79   14.60
  11   7   0  112.49   15.10
 -11   7   0  101.79   17.40
  11   7   0  115.39   16.80
  11   7   0   73.49   10.90
  13  -7   0   77.29   11.90
  13  -7   0   79.69   12.10
 -13  -7   0   82.39   13.60
 -13  -7   0   86.79   12.90
 -13  -7   0   71.99   17.80
 -13  -7   0   96.09   14.50
  13   7   0   93.19   11.40
  13   7   0   85.79   13.90
 -13   7   0   81.49   19.00
 -13   7   0  105.39   13.00
 -15  -7   0   51.39   17.50
 -15  -7   0    6.60    6.90
  15  -7   0    6.50    9.60
  15  -7   0   11.70    8.80
 -15  -7   0    9.00    9.00
 -15  -7   0   15.10   14.00
  15   7   0  -13.20    6.40
  15   7   0    3.80    8.60
  15   7   0   -1.00   13.10
  17  -7   0   54.79    9.80
  17  -7   0   42.00   10.00
 -17  -7   0   49.60   10.50
  17   7   0   49.90    9.20
  17   7   0   68.19   10.30
  17   7   0   63.29   15.40
  19  -7   0  -13.00    8.20
  19  -7   0    4.90    5.40
 -19  -7   0    2.60    6.90
  19   7   0    1.30    4.50
  19   7   0    4.60    6.10
   0  -8   0   77.59   12.40
   0  -8   0   71.59   10.20
   0   8   0  106.59   21.80
   0   8   0   74.89    9.80
   2  -8   0  149.69   14.50
  -2  -8   0  108.99   12.50
  -2  -8   0  123.69   19.00
   2  -8   0  135.89   13.30
  -2   8   0  136.59   20.40
   2   8   0  145.49   12.40
  -2   8   0  120.09   11.70
  -4  -8   0    9.00    7.30
   4  -8   0   20.70    8.20
  -4  -8   0   10.50   14.00
  -4   8   0   16.70   15.30
  -4   8   0    0.60    7.40
   4   8   0    3.50    7.20
  -4   8   0    8.50    7.20
  -6  -8   0  547.35   26.20
  -6  -8   0  594.84   40.60
  -6  -8   0  613.94   28.60
   6  -8   0  560.14   24.20
   6   8   0  594.64   28.70
  -6   8   0  639.74   30.10
   6   8   0  561.54   29.70
  -6   8   0  625.74   27.50
  -8  -8   0  513.15   46.90
  -8  -8   0  523.35   23.60
   8  -8   0  505.45   21.70
   8   8   0  550.24   32.90
   8   8   0  483.35   26.60
 -10  -8   0   59.39   15.30
 -10  -8   0   55.59    9.00
 -10  -8   0   33.80   11.60
 -10  -8   0   59.09   33.00
 -10  -8   0   51.29   11.00
  10  -8   0   42.50    8.00
  10   8   0   60.79   13.40
 -10   8   0   30.30   12.60
  10   8   0   42.30    8.30
  10   8   0   56.99   11.90
  10   8   0   40.00   23.10
 -10   8   0   42.90   12.50
 -10   8   0   41.10   14.30
  10   8   0   37.50   14.00
  12  -8   0   31.70    8.30
 -12  -8   0   38.30   11.80
 -12  -8   0   43.40    8.50
  12  -8   0   47.70   10.10
 -12  -8   0   39.40    9.30
 -12  -8   0   43.50   12.70
  12   8   0   45.50   13.10
  12   8   0   14.50   13.20
  12   8   0   59.39   12.70
 -12   8   0   39.60   11.20
 -12   8   0   36.60   15.10
 -14  -8   0   -2.60   12.10
 -14  -8   0   -0.10    7.60
  14  -8   0   -3.90    7.60
 -14  -8   0   -0.50    9.20
  14  -8   0    4.50    9.90
 -14  -8   0    6.00    9.00
  14   8   0    7.60    9.30
  14   8   0    5.80    6.80
 -14   8   0   -7.90   22.90
  14   8   0    9.80   14.00
 -14   8   0    6.30   10.60
 -16  -8   0   25.30   16.30
  16  -8   0   12.30    9.20
 -16  -8   0   15.80    9.40
 -16  -8   0   36.10   17.40
 -16  -8   0    3.10    6.50
  16   8   0   14.90    8.40
  16   8   0   17.60   14.50
  18  -8   0    9.10    9.00
 -18  -8   0   -1.80    7.70
  18  -8   0   12.10    6.60
  18   8   0    6.20    5.20
  18   8   0    5.00    7.40
  20  -8   0   42.60    5.80
 -20  -8   0   27.60    6.00
  20  -8   0   16.10    8.40
  20   8   0   40.70    6.40
  20   8   0   40.10    6.00
   1  -9   0   -1.50    9.80
  -1  -9   0   -1.80    7.00
  -1  -9   0    9.30   12.00
   1  -9   0    4.30    6.60
  -1   9   0    2.90    6.60
   1   9   0    6.90    7.30
   3  -9   0   35.30    8.30
   3  -9   0   13.70   10.00
  -3  -9   0   32.50   10.40
  -3  -9   0   20.20   16.30
   3  -9   0   12.80    9.70
  -3   9   0   22.40    8.70
   3   9   0   25.10    8.70
  -3   9   0   34.30    8.80
  -3   9   0   29.70   24.90
   5  -9   0   -5.00    6.40
  -5  -9   0   36.40   19.50
   5  -9   0   -0.40   10.60
  -5  -9   0   -9.70    9.20
  -5  -9   0   -0.50    8.60
   5   9   0    2.70    9.70
   5   9   0  -11.30   16.60
  -5   9   0    6.30    7.50
  -7  -9   0  754.32   53.29
  -7  -9   0  644.74   29.30
  -7  -9   0  681.73   32.20
   7  -9   0  680.73   27.20
  -7   9   0  729.33   37.30
   7   9   0  671.13   31.60
   7   9   0  618.74   37.90
  -9  -9   0   17.50   32.50
  -9  -9   0   32.30   13.60
  -9  -9   0   41.60   18.50
  -9  -9   0   30.70   10.00
  -9  -9   0   19.60    8.40
   9  -9   0   35.50    7.50
   9   9   0   16.40   21.50
  -9   9   0   34.50   12.80
  -9   9   0   39.50   12.60
   9   9   0   15.50   11.90
   9   9   0   36.40    8.40
  -9   9   0   17.30   12.40
   9   9   0   21.50   11.80
   9   9   0   37.70   11.90
 -11  -9   0   49.60   12.30
  11  -9   0   46.00   10.80
 -11  -9   0   58.69    9.10
  11  -9   0   50.29    8.40
 -11  -9   0   62.69   13.50
  11   9   0   54.89   11.90
  11   9   0   49.90    8.40
 -11   9   0   23.20   12.40
 -11   9   0   47.20   11.80
  11   9   0   71.19   12.40
 -11   9   0   57.49   13.30
  11   9   0   54.89   12.80
 -13  -9   0   31.40   12.90
  13  -9   0    9.00    8.00
 -13  -9   0   19.50   11.30
 -13  -9   0   19.70    8.50
  13  -9   0    7.90    9.00
 -13  -9   0   27.10    8.60
 -13   9   0   40.70   11.80
 -13   9   0   34.00   14.30
  13   9   0   19.20   10.50
  13   9   0   11.50    7.50
  13   9   0   12.20   11.50
  15  -9   0   20.70    8.90
 -15  -9   0  -12.30   13.70
 -15  -9   0    7.70   14.40
 -15  -9   0   18.30    9.10
  15  -9   0   -0.10    9.90
  15   9   0    5.60   16.50
 -15   9   0   14.00   11.40
  15   9   0   14.20    9.50
  15   9   0    6.90    6.10
 -17  -9   0   89.29   15.50
  17  -9   0   77.49   12.70
  17  -9   0   49.40    9.90
  17   9   0   78.19   11.70
  17   9   0   69.89   10.30
  19  -9   0   10.00    5.40
 -19  -9   0   10.30    6.40
  19  -9   0   20.40    8.70
  19   9   0   20.90    6.20
  19   9   0   15.80    4.40
   0 -10   0  132.69   25.50
   0 -10   0  147.49   19.60
   0 -10   0  159.68   14.00
   0 -10   0  161.78   15.00
   0  10   0  144.49   20.20
   0  10   0  155.18   14.10
   2 -10   0    3.80    8.00
   2 -10   0   28.60   12.90
  -2 -10   0    4.10    9.10
  -2 -10   0   13.20    8.00
   2 -10   0   11.60    8.60
  -2 -10   0   10.30   17.50
  -2  10   0  -11.00    8.70
   2  10   0   16.20    9.70
  -2  10   0   17.60    8.00
   2  10   0   27.20    9.70
  -4 -10   0   69.59   23.20
  -4 -10   0   64.99   12.20
  -4 -10   0   84.89   11.80
   4 -10   0   67.79    8.90
   4 -10   0   69.09   15.10
  -4  10   0   83.79   13.10
   4  10   0   69.19   11.60
  -4  10   0   70.39   11.60
   4  10   0   69.89   13.20
  -6 -10   0  199.48   18.30
  -6 -10   0  243.38   41.80
   6 -10   0  199.48   13.40
  -6 -10   0  153.28   23.60
   6  10   0  189.58   17.80
   6  10   0  185.58   13.70
   6  10   0  156.28   24.20
  -6  10   0  220.08   20.00
  -6  10   0  212.48   25.60
  -6  10   0  229.88   16.10
   6  10   0  217.88   21.00
   8 -10   0  122.99   11.50
  -8 -10   0   98.49   40.30
  -8 -10   0  121.19   15.10
  -8 -10   0  101.19   15.70
  -8 -10   0  147.39   14.30
   8  10   0   91.89   12.50
  -8  10   0  137.79   18.80
   8  10   0   91.49   13.10
   8  10   0   98.59   22.50
  -8  10   0  122.69   17.20
  -8  10   0  103.79   16.60
   8  10   0  129.19   19.60
   8  10   0  114.59   18.50
 -10 -10   0   -1.40   10.40
 -10 -10   0   -2.60   32.00
 -10 -10   0    1.70   11.30
  10 -10   0    1.30    7.10
 -10 -10   0   14.10    8.10
  10  10   0  -14.90   11.80
 -10  10   0   18.80   10.80
  10  10   0    1.80    7.50
 -10  10   0    7.00   12.00
 -10  10   0    6.00   11.70
  10  10   0   -0.40   13.10
  10  10   0   -1.10   10.10
 -12 -10   0    8.90    9.00
 -12 -10   0    1.00   11.70
 -12 -10   0    4.30   14.70
 -12 -10   0    7.70    7.90
  12 -10   0    5.50    7.40
  12 -10   0    7.00    9.00
 -12  10   0    1.00   17.20
  12  10   0  -10.80   13.00
  12  10   0   10.70   11.10
 -12  10   0   -2.00   13.00
  12  10   0    5.60   10.60
  12  10   0    2.70    7.40
 -12  10   0   20.70   11.80
 -14 -10   0    5.50   12.60
 -14 -10   0   11.60   10.50
 -14 -10   0   22.50    7.40
  14  10   0   18.20    9.80
 -14  10   0   20.60   11.80
  14  10   0    5.70    6.40
 -14  10   0   18.40   13.10
  16 -10   0   10.40    9.20
 -16 -10   0  -11.80   17.50
 -16 -10   0   -8.30   14.70
 -16 -10   0    3.60   11.90
  16  10   0   10.30   12.50
  16  10   0    0.80    5.90
  18 -10   0   57.09    8.90
  18 -10   0   44.60    9.80
 -18 -10   0   52.09    8.90
  18  10   0   64.89   10.30
  18  10   0   37.20    5.30
   1 -11   0   22.60   16.70
  -1 -11   0   10.70    8.90
   1 -11   0   10.20    8.30
  -1 -11   0   23.60   20.70
   1 -11   0   20.00   17.60
  -1 -11   0   19.80    8.60
  -1 -11   0   -3.60   13.00
  -1  11   0   15.30    9.20
   1  11   0   15.90   11.90
   1  11   0   18.70    9.00
  -1  11   0   19.40   12.00
  -3 -11   0   46.40   11.20
  -3 -11   0   16.10   25.30
   3 -11   0   37.60    8.30
   3 -11   0   10.20   17.40
   3 -11   0   30.60   14.10
   3  11   0   45.60   14.20
  -3  11   0   29.60    9.00
  -3  11   0   22.60   13.40
   3  11   0   22.50    9.50
  -5 -11   0  438.26   56.69
  -5 -11   0  424.06   23.40
  -5 -11   0  446.36   26.30
   5 -11   0  416.46   20.20
   5  11   0  458.85   27.10
   5  11   0  456.45   34.00
   5  11   0  462.25   21.70
  -5  11   0  427.76   23.90
  -5  11   0  451.15   33.90
   5  11   0  430.06   25.30
  -5  11   0  457.05   23.10
  -7 -11   0  496.35   24.40
  -7 -11   0  438.06   31.70
  -7 -11   0  484.75   27.50
   7 -11   0  486.85   21.60
  -7 -11   0  394.06   63.09
  -7  11   0  450.75   25.10
   7  11   0  395.36   43.20
   7  11   0  457.75   26.20
  -7  11   0  449.56   23.60
   7  11   0  471.55   27.60
   7  11   0  468.75   29.10
  -7  11   0  479.75   26.00
   7  11   0  475.45   22.70
  -7  11   0  413.36   57.19
  -9 -11   0  561.04   29.80
  -9 -11   0  657.53   49.90
  -9 -11   0  585.54   31.70
  -9 -11   0  563.64   25.90
   9 -11   0  541.55   24.40
   9  11   0  523.85   31.30
  -9  11   0  597.34   29.80
   9  11   0  531.55   24.80
   9  11   0  553.74   29.00
   9  11   0  509.45   28.30
  -9  11   0  550.44   26.80
  -9  11   0  513.35   29.10
 -11 -11   0   75.29   13.60
  11 -11   0  101.79   15.10
 -11 -11   0   97.29   17.20
 -11 -11   0   63.09   11.00
 -11 -11   0   59.29    9.90
  11 -11   0   85.09   12.30
  11  11   0   89.89   13.10
 -11  11   0   89.09   14.90
  11  11   0   79.89   16.60
  11  11   0   80.29   10.20
 -11  11   0   86.29   14.50
 -11  11   0  105.09   15.80
  11  11   0  101.59   17.30
 -13 -11   0   41.60   14.20
 -13 -11   0   50.29    8.80
  13 -11   0   66.29   10.00
  13 -11   0   42.70   11.70
 -13 -11   0   24.00    9.40
 -13 -11   0   32.00   12.50
 -13 -11   0   23.90   12.30
  13  11   0   35.40   25.60
  13  11   0   33.40    7.50
 -13  11   0   48.30   12.70
  13  11   0   46.30   10.90
 -13  11   0   43.30   12.70
  15 -11   0   56.99   10.80
 -15 -11   0   63.39   14.30
 -15 -11   0   67.89   11.40
 -15 -11   0   89.49   16.90
  15 -11   0   71.89    9.90
 -15 -11   0   78.59   13.70
  15  11   0   59.39   15.10
  15  11   0   47.10    7.90
 -17 -11   0   11.80   22.80
  17 -11   0   -1.10    7.90
 -17 -11   0   13.80    8.10
  17 -11   0    1.10    5.90
 -17 -11   0   -3.30   20.10
  17  11   0    6.30    4.50
  17  11   0    3.60    7.30
 -19 -11   0    6.50    8.90
  19 -11   0    5.80    8.50
  19 -11   0   11.50    4.70
  19  11   0   12.70    6.40
  19  11   0    7.70    3.90
   0 -12   0 1596.04   65.59
   0 -12   0 1563.24   76.59
   0 -12   0 1609.44   60.69
   0 -12   0 1638.64   58.39
   0  12   0 1607.14   60.59
   0  12   0 1559.04   68.99
  -2 -12   0 1676.73   68.99
  -2 -12   0 1745.03   85.99
  -2 -12   0 1664.53   63.99
   2 -12   0 1645.64   60.19
  -2 -12   0 1662.03   61.39
  -2  12   0 1690.03   62.99
  -2  12   0 1681.93   71.39
  -2  12   0 1623.94   62.99
   2  12   0 1739.63   63.29
   2  12   0 1660.63   63.29
   2  12   0 1628.94   71.19
   2  12   0 1652.83   60.19
  -4 -12   0  509.25   25.90
  -4 -12   0  522.55   29.20
  -4 -12   0  507.75   39.20
  -4 -12   0  539.95   67.89
   4 -12   0  514.35   23.10
  -4  12   0  550.34   25.10
  -4  12   0  524.65   28.10
   4  12   0  484.85   40.90
   4  12   0  560.74   28.10
   4  12   0  523.45   23.70
  -4  12   0  528.95   26.50
   4  12   0  517.65   28.80
   4  12   0  518.85   27.70
  -4  12   0  525.75   40.00
  -4  12   0  496.75   26.40
  -6 -12   0  125.79   18.20
  -6 -12   0  101.99   15.50
  -6 -12   0  106.39   16.10
   6 -12   0  119.09   12.00
  -6  12   0   98.39   26.30
   6  12   0  113.99   29.00
  -6  12   0   96.99   14.00
   6  12   0  130.59   19.40
  -6  12   0  141.59   18.10
  -6  12   0  107.19   15.90
   6  12   0   93.79   15.90
   6  12   0  103.29   15.30
  -6  12   0  118.09   16.30
   6  12   0  108.39   11.70
   8 -12   0  297.37   17.00
  -8 -12   0  306.07   19.40
  -8 -12   0  274.07   24.60
  -8 -12   0  278.57   25.20
   8  12   0  315.17   17.60
   8  12   0  301.07   22.30
   8  12   0  287.07   22.60
  -8  12   0  292.27   22.70
   8  12   0  269.87   25.60
  -8  12   0  317.97   21.70
  -8  12   0  306.07   19.40
 -10 -12   0   10.50   11.70
  10 -12   0   18.50    7.70
 -10 -12   0   22.30   15.00
 -10 -12   0   23.80    8.60
 -10 -12   0   25.10   10.70
 -10  12   0   31.90   13.30
  10  12   0   41.70   15.50
 -10  12   0   30.00   11.50
 -10  12   0   45.40   18.60
  10  12   0   36.60   11.90
  10  12   0   11.80    7.60
  10  12   0   32.80   10.80
 -12 -12   0   69.29   16.70
 -12 -12   0   22.50   11.80
  12 -12   0   37.60   11.40
 -12 -12   0   30.70    9.30
 -12 -12   0   44.00    9.00
  12 -12   0   29.30    8.60
 -12 -12   0   38.90   15.20
  12  12   0   33.30    7.90
 -12  12   0   64.49   13.20
  12  12   0   33.90   11.40
 -12  12   0   22.50   11.60
  12  12   0   62.79   19.30
 -12  12   0   40.00   12.30
 -14 -12   0   46.90    7.50
  14 -12   0   33.80   10.20
 -14 -12   0   40.40   13.50
 -14 -12   0   43.00   13.10
 -14 -12   0   17.30   12.80
  14 -12   0   37.80    8.80
  14  12   0   45.70   10.10
 -14  12   0   47.60   14.10
  14  12   0   39.70    8.20
 -16 -12   0  418.66   24.60
 -16 -12   0  382.76   32.40
  16 -12   0  410.26   22.60
 -16 -12   0  439.56   29.90
  16  12   0  387.46   21.50
  16  12   0  419.46   18.80
  18 -12   0  399.76   17.00
  18 -12   0  396.76   20.70
  18  12   0  394.16   19.70
  18  12   0  364.06   16.00
  -1 -13   0   25.20   18.80
   1 -13   0   39.30   20.30
  -1 -13   0    8.50   11.10
   1 -13   0    9.40    8.70
   1 -13   0   35.20   34.20
  -1 -13   0   21.80    8.80
   1 -13   0    7.10   12.20
  -1 -13   0   14.70   36.40
   1 -13   0   35.30   19.20
   1  13   0   34.50   21.80
  -1  13   0    8.40   10.80
   1  13   0   16.00    7.40
  -1  13   0   25.80   10.10
  -1  13   0    1.10    7.90
   1  13   0   19.50   10.30
  -1  13   0   14.70    9.40
   1  13   0   27.40   11.20
   1  13   0   14.90   11.00
  -1  13   0   12.90   20.00
  -3 -13   0  118.09   15.60
  -3 -13   0   89.59   15.00
  -3 -13   0   57.89   20.30
   3 -13   0   81.19   12.50
  -3 -13   0  158.08   47.40
  -3 -13   0  119.19   19.90
   3 -13   0  114.59   19.20
   3  13   0  115.19   17.70
   3  13   0  101.39   11.40
   3  13   0   35.70   25.60
   3  13   0  123.19   15.90
   3  13   0   78.59   13.10
  -3  13   0  108.39   16.00
  -3  13   0  108.99   18.20
  -3  13   0   77.79   26.50
  -3  13   0  101.09   13.70
  -3  13   0  104.69   16.10
  -5 -13   0  366.66   27.20
  -5 -13   0  384.06   30.00
  -5 -13   0  385.96   32.90
   5 -13   0  402.86   20.70
  -5  13   0  396.36   20.50
   5  13   0  421.26   25.50
  -5  13   0  366.86   23.50
   5  13   0  387.36   24.90
   5  13   0  384.06   26.20
  -5  13   0  361.96   23.20
  -5  13   0  434.36   25.30
   5  13   0  422.66   20.40
  -7 -13   0   52.89   14.40
   7 -13   0   47.30    8.20
  -7 -13   0   69.99   14.90
  -7 -13   0   19.90   10.00
   7  13   0   33.90   11.40
  -7  13   0   39.00   11.50
  -7  13   0   36.50    9.90
  -9 -13   0  626.04   34.90
  -9 -13   0  677.03   40.10
  -9 -13   0  647.14   31.30
  -9 -13   0  630.74   29.10
   9 -13   0  625.94   27.60
   9  13   0  631.24   36.00
   9  13   0  615.54   32.90
  -9  13   0  677.73   32.40
  -9  13   0  652.43   32.30
  -9  13   0  629.34   29.70
   9  13   0  645.54   28.50
 -11 -13   0 1001.00   39.60
  11 -13   0 1051.29   39.80
 -11 -13   0 1068.39   51.69
 -11 -13   0  966.10   45.90
  11 -13   0  985.60   43.10
 -11 -13   0  995.90   39.70
  11  13   0  925.31   50.09
 -11  13   0 1023.90   44.20
 -11  13   0  943.41   40.90
  11  13   0  985.50   39.70
  11  13   0  969.00   42.80
 -11  13   0 1038.30   44.40
 -13 -13   0  695.93   39.80
 -13 -13   0  770.02   40.50
 -13 -13   0  725.93   36.70
  13 -13   0  705.63   30.00
  13 -13   0  747.53   33.80
 -13 -13   0  698.73   29.90
 -13 -13   0  741.23   29.40
  13  13   0  709.33   33.50
 -13  13   0  781.52   35.20
  13  13   0  736.43   30.60
 -15 -13   0  289.47   35.80
 -15 -13   0  355.66   24.50
 -15 -13   0  371.56   28.30
  15 -13   0  353.66   20.90
  15  13   0  366.06   21.00
  15  13   0  379.46   17.20
 -15  13   0  355.36   22.60
 -17 -13   0  156.38   28.30
 -17 -13   0  106.89   16.50
  17 -13   0  138.19    9.80
  17 -13   0  146.29   13.10
  17  13   0  120.99   14.90
  17  13   0  131.39    8.40
   0 -14   0 2212.48   82.69
   0 -14   0 2258.97   88.79
   0 -14   0 2240.08   84.19
   0  14   0 2276.37   79.49
   0  14   0 2226.98   81.59
   0  14   0 2273.17   83.09
   0  14   0 2251.57   83.59
  -2 -14   0 1464.25   67.19
  -2 -14   0 1522.65   60.19
  -2 -14   0 1477.55   61.59
   2  14   0 1522.85   60.49
  -2  14   0 1482.95   55.49
   2  14   0 1510.05   55.69
  -2  14   0 1574.74   60.19
  -2  14   0 1578.24   59.69
  -2  14   0 1557.74   58.19
   2  14   0 1512.95   59.39
   2  14   0 1535.45   58.59
   4 -14   0  558.74   25.60
  -4 -14   0  548.35   33.40
  -4 -14   0  590.84   33.90
  -4 -14   0  564.14   28.50
  -4 -14   0  569.34   40.00
  -4  14   0  579.64   29.00
  -4  14   0  602.14   30.70
  -4  14   0  619.14   29.90
   4  14   0  595.64   32.40
   4  14   0  591.84   30.50
   4  14   0  639.74   34.60
  -4  14   0  603.44   26.20
   4  14   0  570.44   26.10
  -6 -14   0  659.23   31.40
  -6 -14   0  652.13   34.70
   6 -14   0  686.63   29.00
  -6 -14   0  683.63   42.40
  -6 -14   0  695.63   47.80
   6  14   0  732.03   29.80
   6  14   0  745.93   37.10
  -6  14   0  624.84   33.60
  -6  14   0  735.53   33.70
   8 -14   0   85.99   12.30
  -8 -14   0   49.60   31.30
  -8 -14   0   84.59   16.00
  -8 -14   0   51.09    9.90
  -8 -14   0   62.89   13.20
  -8  14   0   50.99   10.30
  -8  14   0   57.09   13.90
   8  14   0   55.39    8.80
   8  14   0   37.20   21.40
   8  14   0   37.70   13.20
  -8  14   0   78.09   12.90
  10 -14   0   44.40   10.20
 -10 -14   0   34.00   13.50
 -10 -14   0   39.30   16.90
 -10 -14   0   43.00   10.30
 -10 -14   0   35.50   10.30
 -10  14   0   20.50   12.10
  10  14   0   43.00    8.00
 -10  14   0   42.50   11.50
  10  14   0   61.19   12.80
 -10  14   0   50.19   12.10
  12 -14   0  182.98   14.90
 -12 -14   0  199.88   25.10
 -12 -14   0  202.68   15.20
 -12 -14   0  168.88   20.80
  12 -14   0  204.68   17.70
 -12 -14   0  194.48   23.20
  12  14   0  187.18   19.30
  12  14   0  206.88   14.80
 -12  14   0  218.38   19.70
 -14 -14   0  344.27   29.90
  14 -14   0  326.07   19.30
 -14 -14   0  293.77   15.40
 -14 -14   0  285.27   24.20
  14  14   0  312.27   19.90
 -14  14   0  314.87   21.40
  14  14   0  334.37   16.40
 -16 -14   0  236.58   23.70
  16 -14   0  280.87   19.70
  16 -14   0  226.38   13.20
  16  14   0  245.18   12.20
  16  14   0  237.28   17.40
   1 -15   0   93.29   11.50
  -1 -15   0  110.19   17.50
   1 -15   0  108.99   20.30
  -1 -15   0  135.19   22.40
  -1 -15   0  101.59   14.90
  -1 -15   0  113.39   18.40
  -1  15   0  137.09   19.90
  -1  15   0   90.29   12.80
   1  15   0   88.69   15.10
   1  15   0  104.69   16.00
   1  15   0   86.79   13.70
  -1  15   0  115.39   14.50
  -3 -15   0  118.09   24.30
  -3 -15   0  125.49   23.40
   3 -15   0  125.99   16.80
  -3 -15   0  131.99   15.30
   3 -15   0  121.49   12.90
  -3  15   0  134.39   18.50
   3  15   0  113.29   12.60
  -3  15   0  116.89   15.60
   3  15   0  148.79   18.00
   3  15   0  109.79   16.70
  -5 -15   0  134.69   22.60
  -5 -15   0  117.19   20.50
  -5 -15   0  164.68   26.10
   5 -15   0  155.98   13.60
  -5 -15   0  162.38   16.80
   5  15   0  143.59   13.70
  -5  15   0  146.19   17.30
   5  15   0  150.08   19.60
  -5  15   0  167.58   18.10
   5  15   0  116.49   19.30
  -5  15   0  127.69   13.60
  -5  15   0  120.89   18.30
  -7 -15   0 1373.56   56.99
  -7 -15   0 1377.46   60.59
   7 -15   0 1337.37   51.69
  -7 -15   0 1348.97   66.39
  -7  15   0 1431.16   64.49
   7  15   0 1572.44   59.59
   7  15   0 1274.97   59.59
  -9 -15   0 1518.95   63.29
  -9 -15   0 1505.45   56.79
  -9 -15   0 1808.82   90.79
   9  15   0 1407.96   59.09
  -9  15   0 1507.35   59.59
   9  15   0 1503.45   56.59
  -9  15   0 1469.25   57.99
  -9  15   0 1492.35   59.69
 -11 -15   0 1062.39   40.80
 -11 -15   0 1180.88   52.59
 -11 -15   0 1015.70   47.50
  11 -15   0 1082.89   45.00
  11 -15   0 1118.99   41.40
 -11 -15   0 1079.29   41.20
  11  15   0 1088.39   42.30
 -11  15   0 1086.69   45.60
 -11  15   0 1006.80   45.00
  11  15   0 1036.30   45.00
 -13 -15   0  724.13   27.50
  13 -15   0  699.13   29.00
  13 -15   0  714.03   31.80
 -13 -15   0  691.33   36.90
 -13 -15   0  755.82   37.80
  13  15   0  693.63   31.50
 -13  15   0  691.73   32.30
  13  15   0  738.93   29.20
 -15 -15   0   62.79   18.50
 -15 -15   0   91.09   11.30
 -15 -15   0  116.19   15.80
  15  15   0  103.19   16.10
 -15  15   0  103.49   13.20
  15  15   0   90.99    8.20
   0 -16   0 1055.79   53.89
   0 -16   0 1091.39   43.20
   0 -16   0 1128.69   66.79
   0  16   0 1071.79   41.70
   0  16   0 1113.19   48.30
   0  16   0 1051.89   45.00
   0  16   0 1084.79   46.10
  -2 -16   0  701.63   35.00
   2 -16   0  686.93   33.60
  -2 -16   0  698.03   45.50
   2 -16   0  599.44   30.30
  -2 -16   0  684.43   40.90
  -2  16   0  714.03   29.40
   2  16   0  663.13   33.60
   2  16   0  679.53   37.90
  -2  16   0  680.03   33.60
  -2  16   0  758.12   36.30
  -2  16   0  695.63   33.10
   2  16   0  659.43   29.10
   2  16   0  659.03   33.10
  -4 -16   0   89.29   18.90
  -4 -16   0  103.49   23.20
  -4 -16   0   74.59   11.80
   4 -16   0   86.69   13.30
  -4  16   0  128.49   20.60
  -4  16   0   81.99   14.60
  -4  16   0   86.49   13.70
  -4  16   0   93.59   13.40
   4  16   0   80.69   17.90
   4  16   0  101.49   15.10
  -6 -16   0  358.36   22.90
  -6 -16   0  389.26   31.60
  -6 -16   0  371.66   24.60
   6 -16   0  369.96   19.90
  -6  16   0  351.86   20.10
  -6  16   0  376.96   24.40
  -6  16   0  391.96   24.20
   6  16   0  363.76   20.00
   6  16   0  391.46   36.00
   6  16   0  361.56   25.10
  -8 -16   0   36.70   10.30
  -8 -16   0   61.89   10.20
  -8 -16   0   24.80   15.40
  -8 -16   0   49.80   18.00
   8 -16   0   55.69    9.00
  -8  16   0   58.49   11.10
  -8  16   0   45.50   10.60
  -8  16   0   32.50   12.50
   8  16   0   47.10    8.20
   8  16   0   47.30   13.40
 -10 -16   0  -16.00    7.80
 -10 -16   0    7.00    8.40
 -10 -16   0   -2.80   14.10
 -10 -16   0    2.50   14.30
  10 -16   0    0.90    7.40
  10 -16   0   -3.70    8.50
  10  16   0    6.50    7.10
 -10  16   0   -5.10    9.50
 -10  16   0   -1.00   11.60
 -12 -16   0   89.59    9.70
 -12 -16   0   88.09   15.20
 -12 -16   0   74.09   14.80
  12 -16   0  105.19   13.50
  12 -16   0   99.79   13.70
  12  16   0   98.09   10.10
  12  16   0   82.69   11.90
 -12  16   0   84.29   14.80
 -14 -16   0  467.55   31.80
 -14 -16   0  453.45   33.50
 -14 -16   0  406.36   18.70
  14  16   0  420.46   18.10
 -14  16   0  386.16   21.30
  14  16   0  411.56   25.10
  -1 -17   0  126.49   32.10
   1 -17   0  251.17   21.70
   1 -17   0  224.28   16.50
  -1 -17   0  239.18   38.90
  -1 -17   0  197.58   17.60
  -1  17   0  205.28   24.20
   1  17   0  205.08   20.40
   1  17   0  204.38   25.80
   1  17   0  199.48   15.00
  -1  17   0  208.38   20.50
  -1  17   0  213.38   19.60
  -1  17   0  181.68   15.30
   1  17   0  183.88   19.80
  -3 -17   0  205.58   19.10
   3 -17   0  162.68   21.90
   3 -17   0  182.78   16.50
  -3 -17   0  131.59   27.10
  -3 -17   0  183.68   23.80
  -3  17   0  213.68   15.10
  -3  17   0  197.18   19.00
   3  17   0  195.48   20.70
   3  17   0  206.98   15.40
   3  17   0  183.18   31.20
  -3  17   0  209.38   26.00
  -3  17   0  204.68   19.50
   3  17   0  244.98   21.20
   5 -17   0  513.85   24.40
  -5 -17   0  496.25   27.60
  -5 -17   0  517.35   42.80
  -5 -17   0  497.05   36.90
  -5 -17   0  531.55   26.60
  -5  17   0  538.05   27.60
   5  17   0  504.75   29.20
   5  17   0  489.95   38.20
  -5  17   0  462.45   27.70
   5  17   0  510.25   23.90
  -5  17   0  515.55   23.70
  -7 -17   0  696.23   45.00
  -7 -17   0  718.73   32.30
   7 -17   0  729.93   30.10
  -7 -17   0  715.33   42.90
  -7 -17   0  765.82   31.30
  -7  17   0  704.33   34.20
  -7  17   0  704.73   33.90
   7  17   0  717.63   30.60
   7  17   0  703.83   35.20
  -7  17   0  734.83   31.40
  -9 -17   0  735.13   30.60
  -9 -17   0  737.83   41.90
  -9 -17   0  701.13   40.00
   9 -17   0  706.73   29.30
  -9 -17   0  726.43   29.10
   9  17   0  694.13   30.10
  -9  17   0  689.93   35.50
  -9  17   0  736.13   33.90
   9  17   0  647.84   33.70
 -11 -17   0  755.32   39.40
  11 -17   0  727.53   29.40
  11 -17   0  714.83   32.30
 -11 -17   0  733.13   38.90
  11  17   0  728.03   32.20
  11  17   0  722.93   29.40
 -11  17   0  734.93   32.80
  13 -17   0  434.56   22.30
 -13 -17   0  453.05   20.00
 -13 -17   0  405.26   33.20
 -13  17   0  419.76   21.20
  13  17   0  459.15   18.70
   0 -18   0  962.40   40.50
   0 -18   0  936.81   37.50
   0  18   0  857.61   44.90
   0  18   0  885.21   36.00
   0  18   0  847.82   40.00
   0  18   0  959.90   40.80
  -2 -18   0 1089.59   57.09
   2 -18   0 1158.28   43.10
   2 -18   0 1040.00   45.50
  -2 -18   0 1051.69   46.70
  -2 -18   0 1096.69   62.09
   2  18   0 1091.19   42.30
   2  18   0 1087.19   50.89
   2  18   0 1064.29   46.20
  -2  18   0 1145.39   47.00
  -2  18   0 1095.89   42.10
  -2  18   0 1078.39   49.50
   2  18   0 1155.88   46.30
  -2  18   0 1108.29   45.90
  -4 -18   0  652.03   44.60
  -4 -18   0  677.03   30.20
  -4 -18   0  680.73   44.60
   4 -18   0  681.13   28.80
   4  18   0  679.43   28.60
  -4  18   0  677.33   32.40
   4  18   0  687.83   40.90
   4  18   0  618.84   34.10
  -4  18   0  661.33   32.80
  -4  18   0  643.24   28.60
  -6 -18   0   25.30   13.60
  -6 -18   0   19.70   19.60
   6 -18   0   21.90    9.50
  -6 -18   0    8.60   18.90
  -6  18   0    5.30   11.70
   6  18   0    5.90    7.40
   6  18   0   17.00   20.00
  -6  18   0   19.40   10.30
  -6  18   0   25.70   18.50
  -8 -18   0   43.00   15.00
   8 -18   0   20.20    7.70
  -8 -18   0   43.80   32.80
  -8 -18   0   37.50   13.00
   8  18   0   27.80    8.00
  -8  18   0   26.50   10.50
   8  18   0   55.19   13.40
  -8  18   0   31.80   11.90
  10 -18   0   15.90   11.40
 -10 -18   0   43.50   18.80
  10 -18   0   31.50    9.10
  10  18   0   24.00    6.60
 -10  18   0   22.90    8.50
 -12 -18   0  373.26   18.00
  12 -18   0  412.06   21.10
 -12 -18   0  402.76   27.40
 -12  18   0  418.06   20.10
  12  18   0  395.06   17.30
   1 -19   0   17.30    8.30
  -1 -19   0   19.10    9.00
  -1 -19   0    5.90   12.00
  -1  19   0   14.90   11.40
   1  19   0   37.90   19.20
   1  19   0   25.80   21.50
  -1  19   0   19.50   18.90
   1  19   0   10.80    8.00
   1  19   0   -6.40   10.40
  -1  19   0   17.10    9.90
  -3 -19   0  227.48   36.10
  -3 -19   0  308.57   18.80
  -3 -19   0  328.67   25.00
   3 -19   0  307.97   17.70
  -3  19   0  339.27   22.30
  -3  19   0  299.47   23.60
   3  19   0  262.67   32.50
   3  19   0  343.37   25.90
  -3  19   0  302.97   18.30
   3  19   0  328.07   25.30
   5 -19   0  484.35   21.70
  -5 -19   0  433.16   38.30
  -5 -19   0  472.25   22.30
  -5 -19   0  425.56   41.70
  -5 -19   0  456.65   28.90
  -5  19   0  470.55   22.40
   5  19   0  474.95   31.80
  -5  19   0  419.66   26.50
   5  19   0  435.06   21.60
  -7 -19   0  429.56   42.00
  -7 -19   0  490.85   24.80
  -7 -19   0  414.76   34.50
   7 -19   0  466.25   21.70
  -7 -19   0  462.55   21.60
   7  19   0  452.25   21.20
  -7  19   0  465.05   24.20
  -7  19   0  460.25   25.90
   9 -19   0  649.14   32.60
  -9 -19   0  741.43   40.90
  -9 -19   0  704.43   44.00
  -9 -19   0  769.72   31.00
   9 -19   0  805.82   31.70
   9  19   0  703.53   28.80
  -9  19   0  741.03   31.70
  11 -19   0  526.95   25.40
 -11 -19   0  511.45   22.00
 -11 -19   0  567.24   33.00
  11  19   0  508.05   20.80
 -11  19   0  506.35   23.00
   0 -20   0  598.34   30.80
   0 -20   0  631.84   27.90
   0  20   0  657.33   27.40
   0  20   0  711.73   31.40
  -2 -20   0  393.56   22.80
   2 -20   0  385.96   20.10
   2 -20   0  410.86   25.80
  -2 -20   0  381.06   23.90
  -2  20   0  417.66   19.40
   2  20   0  381.76   22.90
  -2  20   0  412.76   25.50
  -2  20   0  401.36   23.00
   2  20   0  383.86   19.80
   4 -20   0  329.57   17.90
  -4 -20   0  375.96   19.10
  -4 -20   0  426.56   58.39
  -4 -20   0  308.37   21.50
  -4 -20   0  312.07   42.80
  -4  20   0  363.56   24.50
  -4  20   0  335.37   20.70
  -4  20   0  317.17   18.50
   4  20   0  340.37   17.40
   6 -20   0  193.38   19.40
  -6 -20   0  211.78   31.00
  -6 -20   0  131.39   29.90
  -6 -20   0  205.48   18.60
  -6 -20   0  165.18   15.10
   6  20   0  167.28   12.10
  -6  20   0  172.38   15.00
  -6  20   0  150.28   21.30
   8 -20   0   63.89   10.10
  -8 -20   0   33.10   17.00
  -8 -20   0   72.49   10.40
  -8  20   0   75.89   10.80
   8  20   0   80.19    8.40
  -1 -21   0   71.29   11.10
   1 -21   0   78.29   12.80
  -1  21   0   86.99   11.10
  -1  21   0   82.89   13.10
   1  21   0   88.29   10.60
   1  21   0   94.79   14.30
  -3 -21   0  277.27   18.30
  -3 -21   0  265.27   18.30
   3 -21   0  269.37   17.80
  -3  21   0  240.08   16.50
   3  21   0  242.98   14.30
  -5 -21   0  269.07   50.99
  -5 -21   0  182.38   14.80
   5  21   0  172.38   11.60
  -5  21   0  175.38   14.00
  -7 -21   0  260.97   40.90
   7 -21   0  307.27   21.30
  -7 -21   0  335.77   16.60
  -7  21   0  293.77   16.40
   7  21   0  310.47   14.60
   0 -22   0  601.24   33.20
   0  22   0  573.24   24.50
  -2 -22   0  154.88   21.00
  -2  22   0  213.68   14.00
   2  22   0  196.48   12.70
  -4 -22   0   53.59    9.50
  -4  22   0   26.80    7.20
   4  22   0   24.40    5.90
  20   0  -1   -0.80    6.30
 -20   0   1    7.70    7.00
  20   0  -1  -20.20    9.30
  20   0  -1    3.60    5.50
  18   0  -1   -6.50    7.00
  18   0  -1   -8.30    7.10
 -18   0   1   -0.20    8.80
  18   0  -1    6.50    9.80
  16   0  -1   -2.00    9.20
  16   0  -1    3.70    7.80
 -16   0   1   -9.50    9.70
  16   0  -1   -4.30    7.30
 -14   0   1    4.50    6.90
  14   0  -1    8.50    6.60
  14   0  -1    6.60    8.80
  14   0  -1   20.10    8.50
 -12   0   1    2.40    7.20
  12   0  -1  -10.70    8.30
  12   0  -1    9.80    8.80
 -12   0   1   19.70    9.30
  12   0  -1    2.70    7.30
  10   0  -1    4.10    6.40
  10   0  -1    0.10    6.70
 -10   0   1   16.10    7.20
  10   0  -1    2.50    7.70
 -10   0   1   18.70   12.30
  -8   0   1  -15.70   14.30
   8   0  -1   -2.60    4.90
   8   0  -1    7.90    9.70
   8   0  -1   -7.00    6.90
  -8   0   1    9.00    8.40
   6   0  -1   -1.30    7.00
  -6   0   1   -1.10    6.00
   4   0  -1   -1.40    2.20
  -4   0   1   -1.00    3.80
  -2   0   1    0.60    2.20
   2   0  -1    2.00    0.90
   0   0   1    0.30    1.10
   0   0   1    0.10    0.80
   0   0  -1    0.10    0.90
   2   0   1    1.20    2.00
  -2   0  -1    1.30    2.30
  -2   0  -1    0.20    1.50
   2   0   1    1.20    1.60
  -4   0  -1   -0.40    3.50
   4   0   1   -1.50    3.40
   4   0   1   -0.80    4.20
  -6   0  -1    1.60    6.80
   6   0   1    0.40    4.40
   8   0   1    1.80    5.90
  -8   0  -1    0.40    7.60
 -10   0  -1   -0.20   11.80
  10   0   1  -11.10    9.30
  10   0   1    1.80    6.20
  10   0   1   -2.10    8.20
  12   0   1   12.40    8.50
  12   0   1   -1.10    6.10
  12   0   1   35.70   16.60
 -12   0  -1   -0.70    8.80
 -12   0  -1  -16.80   12.10
  14   0   1   -0.90    8.70
 -14   0  -1   -2.90   10.10
  14   0   1   12.00    7.60
  16   0   1   13.70   11.90
  16   0   1   13.70    6.30
 -16   0  -1    0.00    9.20
  16   0   1  -10.70    9.50
  18   0   1   -1.50    6.30
  18   0   1  -12.10   10.50
  18   0   1    5.80    7.40
 -18   0  -1    5.10    9.10
  20   0   1    1.40    6.00
 -20   0  -1   -5.50    7.10
  20   0   1    2.60    5.10
  20   0   1   11.80   15.00
 -21  -1   1    6.50    6.30
  21  -1  -1    2.70   10.50
  21  -1  -1    0.60    4.50
  21   1  -1    1.50    4.70
  21   1  -1   18.10   12.00
 -21   1   1    3.20    6.00
  21   1  -1   13.90   11.80
  19  -1  -1   14.40    9.80
  19  -1  -1   34.90    7.70
  19  -1  -1   38.90   10.40
  19   1  -1   28.30    7.30
  19   1  -1   38.30   10.70
  19   1  -1   21.90   10.50
 -19   1   1   26.90   11.80
  17  -1  -1   18.60    7.60
  17  -1  -1   16.30    8.20
 -17  -1   1    9.50    8.80
  17   1  -1   10.70    8.40
 -17   1   1   22.10   10.50
  17   1  -1    3.30    7.10
 -15  -1   1   14.50   11.10
  15  -1  -1   23.10    6.70
 -15  -1   1   22.00    7.20
  15  -1  -1   27.30    8.50
  15  -1  -1   11.30    8.90
  15   1  -1    5.50    7.80
  15   1  -1   24.20    9.30
 -15   1   1   17.50   11.50
  15   1  -1   31.40    8.70
  13  -1  -1  190.68   15.70
 -13  -1   1  196.68   14.80
  13  -1  -1  202.58   16.70
  13  -1  -1  173.38   19.90
 -13  -1   1  213.08   14.50
  13   1  -1  199.18   16.10
  13   1  -1  204.08   13.00
 -13   1   1  213.78   15.20
  13   1  -1  233.68   16.00
  11  -1  -1    0.30   10.40
  11  -1  -1   11.70    6.20
 -11  -1   1   20.70   17.20
 -11  -1   1   -3.20    6.50
  11  -1  -1    6.60    6.90
 -11   1   1    8.00    7.40
  11   1  -1  -17.60    9.80
  11   1  -1   -2.00    7.60
 -11   1   1  -26.80   14.90
  11   1  -1    7.70    8.90
  -9  -1   1   53.19    8.50
  -9  -1   1   53.59   12.60
   9  -1  -1   46.10   11.90
   9  -1  -1   43.30    7.60
   9  -1  -1   27.00   13.50
   9  -1  -1   39.50    8.00
   9  -1  -1   56.99    7.20
  -9   1   1   20.40   18.60
   9   1  -1   48.20    8.90
   9   1  -1   53.79    8.10
  -9   1   1   48.30   10.80
  -9   1   1   41.20    8.80
   7  -1  -1  133.39   10.00
   7  -1  -1  125.39   10.40
  -7  -1   1  114.99   14.40
  -7   1   1  112.39   13.40
   7   1  -1  120.99    9.40
  -7   1   1   94.59   15.30
   7   1  -1   97.19   13.10
  -5  -1   1  666.83   25.80
   5  -1  -1  643.24   24.90
   5  -1  -1  634.04   24.60
  -5  -1   1  684.83   29.60
   5   1  -1  664.33   24.90
  -5   1   1  622.84   28.90
  -5   1   1  715.23   27.20
  -3  -1   1  320.97   12.80
  -3  -1   1  348.27   16.10
   3  -1  -1  319.57   12.20
  -3   1   1  323.47   14.00
   3   1  -1  330.27   12.50
  -1  -1   1   44.80    4.20
  -1  -1   1   44.20    2.60
   1  -1  -1   39.80    2.60
   1  -1  -1   37.50    3.10
   1   1  -1   43.20    2.30
  -1   1   1   43.10    3.40
  -1   1   1   46.20    2.30
   1  -1   1  488.45   17.80
  -1  -1  -1  508.15   18.50
   1  -1   1  495.45   17.10
  -1  -1  -1  495.55   18.30
   1   1   1  499.15   18.30
  -1   1  -1  478.95   17.70
   1   1   1  515.65   18.50
  -3  -1  -1 1052.39   38.90
  -3  -1  -1 1019.00   39.10
   3   1   1 1094.59   39.60
   3   1   1 1044.00   38.50
  -3   1  -1 1108.99   36.40
  -5  -1  -1  251.07   15.90
   5  -1   1  271.67   13.70
   5  -1   1  269.67   13.90
  -5  -1  -1  292.17   16.20
   5   1   1  287.37   14.50
  -5   1  -1  259.57   12.70
   5   1   1  264.97   17.60
  -7  -1  -1  352.76   21.10
   7  -1   1  352.46   18.30
   7  -1   1  349.17   20.40
   7   1   1  378.06   25.10
   7   1   1  324.97   18.00
  -7   1  -1  371.36   18.20
   9  -1   1  265.47   14.90
   9  -1   1  246.88   18.20
   9  -1   1  236.48   15.60
  -9  -1  -1  270.17   21.90
  -9   1  -1  280.77   18.80
  -9   1  -1  267.27   23.60
   9   1   1  242.28   14.10
   9   1   1  280.67   18.10
  11  -1   1   14.00    6.00
 -11  -1  -1    3.10   16.60
  11  -1   1   16.40    8.60
  11  -1   1   -5.40   12.50
  11   1   1   -4.10   11.80
  11   1   1    6.30    6.00
  11   1   1   -6.60    7.70
 -13  -1  -1    8.80    9.90
  13  -1   1   11.60    6.50
 -13  -1  -1   17.50    7.70
  13  -1   1   15.30   10.40
  13  -1   1    0.70    8.60
 -13   1  -1  -22.30   11.30
  13   1   1   11.20    8.60
  13   1   1  -18.60    8.60
  13   1   1    4.00    7.10
 -15  -1  -1   17.00   10.20
  15  -1   1   16.60    8.60
  15  -1   1    5.40    9.20
  15  -1   1   17.00    8.70
  15   1   1  -10.00    9.10
  15   1   1   15.60    8.40
 -15   1  -1   17.60   11.10
  17  -1   1   40.20   17.40
  17  -1   1   38.00    9.10
  17  -1   1   52.19    7.10
 -17  -1  -1   45.40   10.70
 -17   1  -1   45.20   11.90
  17   1   1   64.39   10.40
  17   1   1   49.00   18.60
  17   1   1   50.99    7.80
  19  -1   1   24.30   11.10
  19  -1   1   28.80    7.00
 -19  -1  -1   45.50   16.10
  19  -1   1   38.90   11.00
  19   1   1   28.50   12.30
  19   1   1   42.90   15.50
  19   1   1   31.80    7.00
 -19   1  -1   18.30    8.60
 -21  -1  -1   51.29    9.50
  21  -1   1   64.99    8.20
  21  -1   1   67.69    8.10
  21   1   1   69.39    8.20
  21   1   1   59.29    7.30
 -21   1  -1   62.19    8.20
  20  -2  -1   16.80    5.60
  20  -2  -1   13.00    9.60
 -20  -2   1   25.40    7.60
  20   2  -1   23.10    6.30
 -20   2   1   21.40    7.80
  20   2  -1    8.30    5.60
  20   2  -1   40.20   12.50
  18  -2  -1   15.20   10.00
  18  -2  -1   29.70    8.50
  18  -2  -1   16.60    8.10
 -18  -2   1   22.40    9.50
  18   2  -1   29.80    7.20
  18   2  -1   16.40    8.40
  18   2  -1   33.40   11.60
 -18   2   1   30.20   10.50
  16  -2  -1  119.49   16.20
 -16  -2   1  117.09   21.40
  16  -2  -1   98.39   10.00
  16  -2  -1  148.29   21.90
 -16  -2   1   82.89   10.80
 -16   2   1  112.89   16.40
  16   2  -1  105.39   11.70
  16   2  -1  127.69   18.90
  16   2  -1   94.19   16.10
  14  -2  -1    0.00    8.30
 -14  -2   1   -0.70    9.00
  14  -2  -1    3.70    8.20
 -14  -2   1   10.40    7.20
  14   2  -1    1.20    8.50
 -14   2   1   10.30    6.80
  14   2  -1    9.90    7.00
  14   2  -1   13.90    8.50
 -12  -2   1  490.15   45.80
  12  -2  -1  430.96   19.50
 -12  -2   1  459.15   20.50
  12  -2  -1  458.25   23.10
 -12  -2   1  455.15   22.10
  12   2  -1  421.16   19.90
 -12   2   1  429.06   20.90
  12   2  -1  391.96   29.90
  12   2  -1  446.86   23.40
  10  -2  -1  379.46   19.30
  10  -2  -1  366.06   17.20
  10  -2  -1  392.96   22.20
 -10  -2   1  414.26   18.50
 -10  -2   1  468.55   30.60
  10   2  -1  356.26   19.70
  10   2  -1  375.46   21.30
 -10   2   1  368.66   18.80
   8  -2  -1  417.46   19.40
  -8  -2   1  384.66   25.20
   8  -2  -1  388.36   21.20
   8   2  -1  329.87   19.40
   8   2  -1  386.56   18.80
  -8   2   1  410.76   22.10
  -8   2   1  368.86   24.90
   6  -2  -1  401.16   17.40
  -6  -2   1  421.66   23.00
  -6  -2   1  390.26   19.70
   6  -2  -1  378.56   17.60
   6   2  -1  375.96   17.30
  -6   2   1  392.76   19.60
   6   2  -1  427.56   21.00
   4  -2  -1  204.48    9.50
  -4  -2   1  216.48   14.50
  -4  -2   1  207.48   10.70
  -4   2   1  197.18   11.00
   4   2  -1  219.58   16.70
   4   2  -1  200.08    9.80
  -2  -2   1  641.04   27.10
   2  -2  -1  664.93   23.00
  -2  -2   1  664.83   23.10
   2  -2  -1  657.33   23.80
  -2   2   1  663.33   22.90
   2   2  -1  640.54   23.10
  -2   2   1  646.84   23.80
   2   2  -1  572.54   26.70
   0  -2  -1    4.80    1.90
   0  -2  -1    8.80    2.50
   0  -2   1    7.70    3.00
   0  -2   1    8.60    1.80
   0   2   1    7.60    1.80
   0   2  -1    5.30    1.60
   0   2   1   10.50    2.70
   0   2  -1    8.10    3.00
   2  -2   1   15.40    2.90
  -2  -2  -1   20.20    4.10
  -2  -2  -1   18.20    3.60
   2   2   1   15.90    4.30
   2   2   1   11.60    3.10
  -2   2  -1   21.50    3.20
  -4  -2  -1   30.70    6.40
   4  -2   1   28.70    4.60
  -4  -2  -1   31.20    7.00
   4   2   1   23.10    7.90
   4   2   1   32.20    5.30
  -6  -2  -1   22.00    8.40
   6  -2   1   13.20    7.10
   6  -2   1   25.20    5.60
  -6  -2  -1   20.50    9.40
  -6   2  -1   25.10    3.80
  -6   2  -1   32.40    5.50
   6   2   1   27.20   14.20
   6   2   1   24.80    5.70
   8  -2   1  198.58   21.40
  -8  -2  -1  206.98   19.20
   8  -2   1  171.78   14.60
   8   2   1  236.28   32.70
  -8   2  -1  170.28   13.50
  -8   2  -1  195.88   12.30
   8   2   1  179.58   14.20
 -10  -2  -1   36.20   15.70
 -10  -2  -1   43.90    8.20
  10  -2   1   47.40    9.60
 -10  -2  -1   40.10    8.80
  10  -2   1   30.00   11.30
  10  -2   1   39.00    6.30
  10   2   1   34.30   10.00
  10   2   1   36.80   10.80
  10   2   1   37.00    6.50
 -12  -2  -1    0.40   10.70
 -12  -2  -1   19.20    8.10
  12  -2   1    3.00   17.80
  12  -2   1   15.80    6.60
 -12   2  -1   36.10   13.80
  12   2   1   11.60    7.10
  12   2   1   -6.00   16.90
 -12   2  -1    6.60    9.90
  12   2   1   -0.80    8.50
  12   2   1   11.50    7.60
  12   2   1    7.10    9.20
 -14  -2  -1  164.48   18.80
 -14  -2  -1  124.39   12.00
  14  -2   1  171.08   13.60
  14  -2   1  166.58   15.80
  14  -2   1  134.89   15.30
  14   2   1  171.38   15.60
 -14   2  -1  146.79   17.50
  14   2   1  160.08   12.30
  16  -2   1   32.10   13.70
  16  -2   1   14.20   11.30
 -16   2  -1   25.90   14.30
  16   2   1   33.60    6.50
  16   2   1   24.80   10.60
  16   2   1   30.10   12.00
  18  -2   1    2.70    6.80
 -18  -2  -1    9.30    8.10
  18  -2   1   -4.60    6.30
  18  -2   1   -3.20   10.70
  18   2   1    6.30    7.60
  18   2   1    5.90   12.20
 -18   2  -1   -1.40   10.10
  18   2   1   -3.10    5.90
  20  -2   1   63.59    6.80
 -20  -2  -1   83.39   11.50
  20  -2   1   55.49    9.20
  20  -2   1   72.49   17.50
  20   2   1   62.79    7.90
  20   2   1   60.49   10.10
 -20   2  -1   42.20    8.60
  21  -3  -1  112.89   14.90
  21  -3  -1  110.89    8.90
 -21  -3   1  114.99   10.60
  21   3  -1  102.29    8.80
  21   3  -1  100.69   12.40
 -21   3   1  134.49   16.10
 -19  -3   1  347.77   27.10
  19  -3  -1  440.76   22.80
  19  -3  -1  371.86   21.30
  19   3  -1  348.97   21.50
 -19   3   1  346.37   21.10
  19   3  -1  353.66   17.60
  19   3  -1  339.17   22.80
 -17  -3   1  383.66   23.00
  17  -3  -1  395.56   24.50
  17  -3  -1  427.66   21.70
  17   3  -1  399.66   19.70
  17   3  -1  417.96   21.80
 -17   3   1  376.26   23.70
  17   3  -1  432.26   25.60
 -15  -3   1  837.72   36.80
  15  -3  -1  915.81   37.40
  15  -3  -1  923.31   38.80
 -15  -3   1  948.31   40.10
  15   3  -1  917.81   36.10
 -15   3   1  892.71   39.50
  15   3  -1  918.21   39.50
  15   3  -1  895.21   37.70
  13  -3  -1  332.87   20.40
  13  -3  -1  340.37   17.00
 -13  -3   1  344.17   18.30
  13   3  -1  344.07   20.80
 -13   3   1  321.97   16.50
  13   3  -1  343.27   20.50
  13   3  -1  359.26   18.00
  11  -3  -1  -14.40   12.50
 -11  -3   1   -4.90   20.60
  11  -3  -1    0.80    5.80
  11  -3  -1    0.90    7.20
 -11  -3   1   -4.20    6.40
  11   3  -1   -4.60    7.10
  11   3  -1   13.30   15.90
  11   3  -1  -12.20   13.90
  11   3  -1    7.20   11.60
   9  -3  -1    3.40    5.60
   9  -3  -1   -2.50    6.10
  -9  -3   1   17.40    7.50
  -9  -3   1    3.00   11.80
   9  -3  -1    6.60   14.40
   9  -3  -1   -1.70    7.30
   9   3  -1   -3.90    7.50
   9   3  -1    6.50    7.00
  -9   3   1   -4.40   13.50
  -9   3   1    0.70   10.30
   7  -3  -1   26.00    7.00
  -7  -3   1   49.40   10.70
  -7  -3   1   42.00   11.10
   7   3  -1   39.10    8.30
   7   3  -1   37.30    6.40
  -7   3   1   30.10    8.30
  -7   3   1   37.10   10.90
   5  -3  -1 2526.65   90.49
  -5  -3   1 2844.32   97.39
  -5  -3   1 2634.94   91.49
   5   3  -1 2695.63   92.99
   5   3  -1 2423.26   90.49
   5   3  -1 2645.14   98.39
  -5   3   1 2663.83   91.09
   3  -3  -1 1821.42   72.79
  -3  -3   1 1913.31   73.29
  -3  -3   1 2211.18   77.69
   3  -3  -1 2187.98   73.59
  -3   3   1 2186.38   72.09
  -3   3   1 2126.69   72.79
   3   3  -1 2178.58   72.49
   3   3  -1 2230.08   79.09
  -1  -3   1 1759.12   59.39
   1  -3  -1 1730.93   59.99
   1  -3  -1 1719.83   59.39
  -1  -3   1 1606.64   62.19
   1   3  -1 1589.44   63.19
   1   3  -1 1772.92   59.29
  -1   3   1 1783.92   60.29
  -1   3   1 1806.32   59.29
  -1  -3  -1  889.21   32.90
   1  -3   1  826.42   30.50
  -1  -3  -1  874.11   31.30
   1  -3   1  809.72   30.60
   1   3   1  841.72   30.80
  -1   3  -1  872.21   30.60
   1   3   1  819.92   32.50
  -3  -3  -1  679.53   29.30
   3  -3   1  651.63   26.00
  -3  -3  -1  680.63   27.20
   3   3   1  676.83   29.80
   3   3   1  701.23   26.60
  -3   3  -1  681.33   25.60
  -5  -3  -1   61.99    9.30
   5  -3   1   52.99    7.40
  -5  -3  -1   55.49   10.00
   5   3   1   74.99   14.60
   5   3   1   51.19    8.10
  -7  -3  -1  667.23   36.10
   7  -3   1  603.64   30.70
  -7  -3  -1  666.73   32.60
   7  -3   1  666.43   28.40
   7   3   1  652.43   28.50
   7   3   1  614.44   41.90
   9  -3   1  677.83   29.40
  -9  -3  -1  736.63   39.50
   9  -3   1  732.13   33.20
   9  -3   1  690.73   27.70
  -9  -3  -1  733.93   28.30
   9   3   1  698.33   27.60
   9   3   1  674.03   32.30
 -11  -3  -1  244.28   18.20
  11  -3   1  269.77   17.30
  11  -3   1  237.28   13.90
 -11  -3  -1  264.67   39.50
 -11  -3  -1  235.88   15.20
 -11  -3  -1  257.17   20.50
  11  -3   1  232.08   27.30
 -11  -3  -1  273.87   25.70
  11   3   1  239.88   14.60
  11   3   1  249.88   17.10
  11   3   1  263.77   25.60
  11   3   1  262.07   18.00
 -13  -3  -1   -2.70    7.00
 -13  -3  -1    1.70   10.10
  13  -3   1    2.00    7.00
  13  -3   1    4.10    8.10
 -13   3  -1    4.20   12.70
  13   3   1  -11.10    8.20
 -13   3  -1    2.90    8.40
  13   3   1   -6.80    6.50
  13   3   1    5.00    8.80
  15  -3   1  266.27   19.40
  15  -3   1  231.58   16.60
  15  -3   1  240.68   15.60
 -15  -3  -1  230.18   19.90
  15   3   1  266.17   15.40
 -15   3  -1  245.18   22.00
  15   3   1  233.88   17.60
  15   3   1  246.78   20.30
  17  -3   1  646.84   31.70
  17  -3   1  615.94   25.00
 -17  -3  -1  639.64   30.70
  17  -3   1  630.64   28.60
  17   3   1  630.54   33.00
  17   3   1  648.94   28.80
  17   3   1  638.74   27.10
 -17   3  -1  666.43   31.20
 -19  -3  -1  247.88   18.40
  19  -3   1  256.77   16.40
  19  -3   1  278.47   15.60
  19  -3   1  275.37   19.40
  19   3   1  268.17   14.60
 -19   3  -1  251.17   18.60
  19   3   1  278.97   16.70
  21  -3   1  172.78   11.80
  21  -3   1  183.08   21.90
 -21  -3  -1  223.88   12.90
  21  -3   1  227.58   11.50
  21   3   1  209.58   10.70
  21   3   1  207.38   12.10
  20  -4  -1   35.30    9.10
  20  -4  -1   39.90    6.90
 -20  -4   1   41.30    8.00
  20   4  -1   39.60    5.70
  20   4  -1   49.30   14.00
  20   4  -1   38.60    6.40
 -18  -4   1   48.40   10.30
  18  -4  -1   76.49   10.90
  18  -4  -1   51.89   10.10
  18   4  -1   75.19   10.60
  18   4  -1   62.69   14.00
  18   4  -1   73.59   12.40
 -16  -4   1    4.90    9.70
 -16  -4   1    5.40    7.10
  16  -4  -1    8.80    9.30
  16  -4  -1   -3.80    7.70
 -16   4   1   -0.10   15.20
  16   4  -1   -2.50    6.40
  16   4  -1   18.70   11.10
  16   4  -1    1.80    7.60
 -14  -4   1  181.58   15.40
  14  -4  -1  233.98   17.10
  14   4  -1  194.38   14.50
 -14   4   1  249.68   21.40
  14   4  -1  207.28   18.00
 -12  -4   1   82.19   11.80
  12  -4  -1   70.69   10.70
  12  -4  -1   92.09   11.90
 -12  -4   1   87.39   32.90
 -12  -4   1   94.79   15.20
  12   4  -1   85.39   11.40
 -12   4   1   84.29    9.50
  12   4  -1   65.99   10.90
  12   4  -1   90.59   10.20
 -12   4   1   95.89   15.50
  10  -4  -1  628.34   25.50
  10  -4  -1  645.14   32.20
  10  -4  -1  639.54   27.90
 -10  -4   1  602.94   44.70
  10   4  -1  607.14   35.90
  10   4  -1  668.93   29.00
  10   4  -1  661.23   31.20
   8  -4  -1 2172.18   74.79
   8  -4  -1 2038.60   77.69
  -8  -4   1 2069.39   72.29
  -8  -4   1 2020.00   80.59
   8  -4  -1 2048.00   73.29
  -8  -4   1 2150.48   81.99
   8   4  -1 2030.90   74.49
  -8   4   1 1909.31   81.79
  -6  -4   1 1812.92   65.79
   6  -4  -1 1679.53   63.99
  -6  -4   1 2005.40   71.39
  -6   4   1 1646.54   65.09
   6   4  -1 1717.93   63.59
  -4  -4   1 7863.41  255.07
  -4  -4   1 7616.54  248.98
   4  -4  -1 7110.79  247.88
   4  -4  -1 7378.06  248.48
  -4   4   1 7344.47  247.78
   4   4  -1 7655.53  248.68
  -4   4   1 7410.56  248.38
   4   4  -1 7549.04  256.67
   4   4  -1 6736.03  248.68
   2  -4  -1 3089.69  100.19
   2  -4  -1 2901.01   99.59
  -2  -4   1 3034.00   99.79
  -2  -4   1 2741.73  103.69
  -2   4   1 2718.93  101.39
   2   4  -1 2803.02  105.69
  -2   4   1 2965.80   99.29
   2   4  -1 3030.50   99.59
   0  -4   1 1089.29   38.90
   0  -4  -1 1051.49   40.10
   0  -4  -1 1034.70   39.00
   0   4   1 1048.50   40.60
   0   4   1 1123.19   38.90
   0   4  -1 1094.69   38.70
  -2  -4  -1  577.24   25.30
  -2  -4  -1  558.04   23.00
   2  -4   1  539.65   22.20
   2  -4   1  560.24   20.60
  -2   4  -1  464.85   22.40
   2   4   1  556.34   25.40
  -2   4  -1  544.75   21.50
   2   4   1  567.64   22.20
   4  -4   1 1728.63   63.09
  -4  -4  -1 1856.01   64.79
  -4  -4  -1 1759.22   67.79
   4   4   1 1689.73   68.79
  -4   4  -1 1768.12   62.29
   4   4   1 1746.03   63.19
  -6  -4  -1 1827.72   69.99
  -6  -4  -1 1733.13   67.29
   6  -4   1 1667.83   65.19
   6   4   1 1647.94   74.69
   6   4   1 1830.82   64.59
  -8  -4  -1  264.97   25.20
   8  -4   1  274.97   18.30
  -8  -4  -1  261.47   15.60
   8  -4   1  248.58   15.00
   8   4   1  264.77   18.20
  10  -4   1  762.32   37.80
  10  -4   1  689.63   28.60
 -10  -4  -1  741.93   29.00
 -10  -4  -1  801.42   46.00
 -10  -4  -1  740.83   31.60
  10  -4   1  730.13   30.90
  10   4   1  730.43   36.40
  10   4   1  689.43   28.50
  10   4   1  697.53   32.30
 -12  -4  -1 1163.88   43.00
 -12  -4  -1 1172.58   47.30
  12  -4   1 1163.58   43.20
  12  -4   1 1271.77   61.29
  12  -4   1 1195.48   46.20
 -12  -4  -1 1139.59   43.00
 -12  -4  -1 1248.38   72.89
 -12   4  -1 1159.18   44.60
  12   4   1 1233.98   44.20
  12   4   1 1119.99   42.20
  12   4   1 1138.09   46.00
  12   4   1 1076.39   56.49
 -12   4  -1 1148.49   50.09
  12   4   1 1129.39   46.10
  14  -4   1  550.54   24.50
  14  -4   1  520.55   27.70
 -14  -4  -1  553.04   34.30
 -14  -4  -1  546.75   23.00
 -14   4  -1  527.05   30.30
 -14   4  -1  579.54   25.90
  14   4   1  548.65   28.50
 -16  -4  -1  317.27   21.30
  16  -4   1  326.87   22.00
  16  -4   1  316.07   18.70
  16  -4   1  348.07   20.30
  16   4   1  326.47   17.40
 -16   4  -1  270.37   24.20
  16   4   1  296.07   24.10
  16   4   1  351.96   20.20
  18  -4   1   20.20    9.90
  18  -4   1   29.90    6.20
  18  -4   1   18.20    7.60
 -18  -4  -1    7.50    8.50
  18   4   1   23.80    8.10
  18   4   1   27.80   14.20
  18   4   1   18.40    8.60
  20  -4   1   92.49   14.40
  20  -4   1   72.29    9.00
 -20  -4  -1   51.79    9.20
  20  -4   1   58.49    6.90
  20   4   1   55.19    7.40
  20   4   1   74.99   10.10
  21  -5  -1  300.67   13.80
  21  -5  -1  249.28   17.80
 -21  -5   1  301.97   15.00
  21   5  -1  252.57   13.80
  21   5  -1  276.17   14.00
  19  -5  -1  363.26   18.10
 -19  -5   1  368.86   20.30
  19  -5  -1  328.47   20.30
  19   5  -1  342.57   23.30
  19   5  -1  336.87   18.20
  19   5  -1  351.76   16.60
  17  -5  -1  812.02   31.70
  17  -5  -1  898.61   36.70
 -17  -5   1  910.51   38.50
 -17  -5   1  862.11   32.30
  17  -5  -1  888.91   38.50
  17   5  -1  914.81   34.90
  17   5  -1  906.31   39.70
  17   5  -1  899.01   37.40
  15  -5  -1 1085.29   47.70
 -15  -5   1 1056.59   44.80
  15   5  -1 1117.69   44.40
  15   5  -1 1089.59   45.70
  15   5  -1 1087.09   41.60
  13  -5  -1  406.96   20.10
 -13  -5   1  443.96   21.50
 -13  -5   1  410.86   25.40
 -13  -5   1  466.35   22.50
  13  -5  -1  405.66   22.90
  13   5  -1  415.16   23.80
 -13   5   1  476.35   25.40
  13   5  -1  428.26   20.80
  13   5  -1  433.56   23.40
  11  -5  -1  377.36   24.00
 -11  -5   1  410.56   24.00
 -11  -5   1  454.15   46.40
  11   5  -1  421.16   22.40
  11   5  -1  448.16   21.50
  11   5  -1  442.76   23.80
   9  -5  -1    2.90    9.00
   9  -5  -1    3.30    5.90
  -9  -5   1    9.30    7.00
   9  -5  -1    8.90    6.80
   9   5  -1    8.40    8.40
   9   5  -1   13.70    9.90
   9   5  -1   -1.20   12.80
   7  -5  -1  374.86   27.00
   7  -5  -1  473.95   19.40
  -7  -5   1  541.65   31.10
  -7  -5   1  420.46   33.80
  -7   5   1  391.26   26.20
   7   5  -1  453.55   22.30
   5  -5  -1  540.45   23.70
  -5  -5   1  535.95   26.70
   5  -5  -1  532.15   25.10
  -5  -5   1  602.34   30.70
  -5   5   1  562.44   23.10
  -5   5   1  523.35   24.10
   5   5  -1  530.95   23.70
   3  -5  -1 2837.62  100.79
  -3  -5   1 2704.93  105.59
   3  -5  -1 3096.89  100.79
  -3  -5   1 2911.71  101.09
  -3   5   1 2883.71  101.19
   3   5  -1 2868.41  109.49
  -3   5   1 3004.40  100.19
   3   5  -1 2938.51  100.59
   1  -5  -1 4661.53  155.68
  -1  -5   1 4607.94  158.88
   1  -5  -1 4527.55  156.18
  -1  -5   1 4439.16  158.38
   1   5  -1 4368.56  161.08
  -1   5   1 4646.73  157.08
  -1   5   1 4714.03  154.98
   1   5  -1 4634.04  155.08
  -1  -5  -1  483.05   22.00
   1  -5   1  461.95   19.80
   1  -5   1  406.76   21.40
  -1  -5  -1  454.25   20.80
   1   5   1  453.55   19.10
  -1   5  -1  451.75   18.90
  -1   5  -1  426.76   23.50
   1   5   1  449.46   22.80
   3  -5   1 1938.41   73.69
   3  -5   1 2217.68   71.59
  -3  -5  -1 2048.00   73.39
  -3  -5  -1 2048.00   74.89
  -3  -5  -1 2113.39   78.49
  -3   5  -1 2204.88   73.49
   3   5   1 2067.19   79.89
  -3   5  -1 1947.01   73.29
   3   5   1 2129.39   73.99
  -5  -5  -1  905.51   43.20
  -5  -5  -1  945.81   41.20
   5  -5   1  882.21   38.40
  -5   5  -1 1001.30   37.00
   5   5   1  967.20   37.90
  -7  -5  -1  181.88   13.90
  -7  -5  -1  189.38   22.90
   7   5   1  204.08   15.90
  -9  -5  -1  839.22   47.20
   9  -5   1  799.22   31.00
  -9  -5  -1  807.62   31.40
  -9  -5  -1  791.62   34.00
   9  -5   1  854.41   38.30
   9   5   1  745.73   35.30
   9   5   1  796.52   37.30
   9   5   1  789.22   31.40
  11  -5   1   32.00   18.40
 -11  -5  -1   74.59   27.70
 -11  -5  -1   52.39   12.70
 -11  -5  -1   67.49   10.50
  11  -5   1   55.09    8.60
 -11  -5  -1   39.70    8.10
  11   5   1   59.99   12.90
  11   5   1   38.10   16.60
  11   5   1   46.50    8.70
  11   5   1   30.50   11.00
 -11   5  -1   56.39   12.30
 -11   5  -1   66.99   11.90
  11   5   1   58.79    8.50
 -13  -5  -1  208.58   19.20
 -13  -5  -1  122.69   15.20
  13  -5   1  186.28   13.30
  13  -5   1  151.38   17.50
 -13  -5  -1  168.38   13.90
 -13  -5  -1  158.48   21.70
  13   5   1  158.68   12.10
  13   5   1  166.18   19.40
  13   5   1  176.38   16.90
  13   5   1  179.08   12.70
 -13   5  -1  192.98   15.90
  15  -5   1  579.84   24.70
 -15  -5  -1  545.05   28.60
  15  -5   1  546.25   28.30
 -15  -5  -1  515.95   22.30
  15   5   1  559.64   30.30
  15   5   1  562.24   24.70
  15   5   1  545.65   27.10
  17  -5   1  575.24   29.30
  17  -5   1  596.94   27.60
 -17  -5  -1  574.44   29.30
  17   5   1  560.64   33.00
  17   5   1  638.14   25.80
  17   5   1  603.54   28.00
  19  -5   1  794.12   32.90
  19  -5   1  813.02   31.20
 -19  -5  -1  862.41   35.20
  19  -5   1  776.32   34.40
  19   5   1  821.62   31.50
  19   5   1  805.42   33.20
 -21  -5  -1  450.55   20.30
  21  -5   1  468.45   19.30
  21  -5   1  433.66   27.10
  21   5   1  451.25   19.30
  21   5   1  435.06   17.90
  20  -6  -1   52.79    7.90
  20  -6  -1   45.10   12.20
 -20  -6   1   40.20    7.50
  20   6  -1   37.90    6.20
  20   6  -1   40.70    5.60
 -18  -6   1   19.00   10.20
  18  -6  -1   23.50    7.80
  18  -6  -1    4.80    9.10
  18   6  -1   27.90   12.20
  18   6  -1   24.80   11.90
 -16  -6   1  285.77   16.10
  16  -6  -1  294.07   18.70
 -16  -6   1  301.97   20.70
  16   6  -1  316.47   19.80
  16   6  -1  311.47   17.30
  14  -6  -1  255.17   16.30
 -14  -6   1  262.77   16.70
 -14  -6   1  222.38   19.10
  14  -6  -1  225.28   18.10
 -14  -6   1  249.68   16.10
 -14  -6   1  245.38   25.50
  14   6  -1  240.88   18.50
  14   6  -1  233.98   20.20
  14   6  -1  221.18   15.70
 -12  -6   1 1733.93   62.79
  12  -6  -1 1659.63   62.09
 -12  -6   1 1505.05   93.19
 -12  -6   1 1799.12   63.89
  12  -6  -1 1590.64   58.49
 -12  -6   1 1648.34   59.49
 -12   6   1 1586.04   61.39
  12   6  -1 1558.34   63.59
  12   6  -1 1664.83   61.59
  12   6  -1 1691.33   59.69
  12   6  -1 1500.75   67.19
  10  -6  -1 2650.43   93.09
 -10  -6   1 2671.73  109.29
 -10  -6   1 2607.74   90.59
  10  -6  -1 2571.74   89.89
  10  -6  -1 2710.03   98.19
  10   6  -1 2518.45   92.79
  10   6  -1 2497.15   90.89
  10   6  -1 2565.24   93.09
 -10   6   1 2626.44   95.19
  10   6  -1 2606.74   97.49
   8  -6  -1 3792.32  127.49
  -8  -6   1 3837.72  128.49
   8   6  -1 3664.73  134.29
   8   6  -1 3758.82  130.49
   8   6  -1 3729.63  132.79
  -6  -6   1 1872.91   73.49
  -6   6   1 1720.23   63.49
  -6   6   1 1653.53   62.99
   6   6  -1 1693.13   64.39
   4  -6  -1  530.75   26.50
  -4  -6   1  530.05   30.10
  -4  -6   1  494.85   28.80
   4  -6  -1  570.94   24.10
   4   6  -1  540.55   24.00
  -4   6   1  587.94   23.70
  -4   6   1  524.45   25.50
  -2  -6   1   29.60    8.50
  -2  -6   1   22.80    8.50
   2  -6  -1   33.00    7.90
   2  -6  -1   31.30    6.60
  -2   6   1   28.40    5.30
   2   6  -1   33.80    5.50
   2   6  -1   63.29   15.70
  -2   6   1   37.30    8.60
   0  -6  -1   33.10    7.20
   0  -6  -1   30.50    7.50
   0  -6   1   27.10    7.10
   0  -6   1   50.49    7.90
   0   6   1   49.90    6.70
   0   6   1   38.00    9.10
   0   6  -1   46.50    6.20
   0   6  -1   34.00   12.00
  -2  -6  -1  551.54   26.90
  -2  -6  -1  557.84   23.80
  -2  -6  -1  559.24   27.80
   2  -6   1  583.34   23.70
   2  -6   1  525.65   24.90
  -2   6  -1  511.05   27.60
   2   6   1  579.64   24.30
  -2   6  -1  569.94   23.60
   2   6   1  538.85   31.20
  -4  -6  -1  828.12   34.60
   4  -6   1  866.41   31.80
  -4  -6  -1  842.32   41.40
  -4   6  -1  894.71   33.80
  -4   6  -1  890.21   34.80
   4   6   1  912.81   35.90
  -6  -6  -1  777.42   40.50
  -6  -6  -1  711.83   31.50
   6   6   1  749.03   33.20
  -8  -6  -1 1229.68   46.20
   8  -6   1 1116.59   42.10
  -8  -6  -1 1235.28   58.39
  -8  -6  -1 1121.39   43.20
   8   6   1 1085.49   48.50
 -10  -6  -1 1591.04   62.99
 -10  -6  -1 1641.54   70.79
  10  -6   1 1595.94   57.59
  10  -6   1 1725.43   68.89
 -10  -6  -1 1654.83   78.29
 -10  -6  -1 1540.95   58.69
 -10  -6  -1 1638.54   57.99
  10   6   1 1614.94   67.49
 -10   6  -1 1584.04   61.49
  10   6   1 1556.54   58.19
  10   6   1 1573.94   60.99
  12  -6   1  595.24   25.50
 -12  -6  -1  632.14   31.20
 -12  -6  -1  587.34   29.80
  12  -6   1  590.94   28.30
 -12  -6  -1  606.44   25.70
 -12  -6  -1  534.45   71.79
 -12  -6  -1  605.04   25.60
 -12   6  -1  587.44   27.80
  12   6   1  563.84   24.10
  12   6   1  626.84   26.50
  12   6   1  600.74   30.10
  12   6   1  603.04   29.20
 -12   6  -1  553.94   36.40
  14  -6   1  481.15   25.50
 -14  -6  -1  471.25   26.70
 -14  -6  -1  563.24   36.90
 -14  -6  -1  494.85   31.30
 -14  -6  -1  469.75   21.50
  14  -6   1  463.75   24.30
  14   6   1  470.05   25.90
  14   6   1  476.35   28.40
  14   6   1  482.15   22.80
 -16  -6  -1  571.24   29.20
  16   6   1  550.04   41.10
  16   6   1  622.94   25.90
  16   6   1  603.44   28.20
  18  -6   1  601.74   32.60
 -18  -6  -1  666.03   33.80
  18  -6   1  686.33   31.60
  18   6   1  811.72   34.10
 -20  -6  -1   32.60    7.30
  20  -6   1   36.70    6.30
  20  -6   1   12.70    9.40
  20   6   1   27.60    4.70
  20   6   1   28.80    6.20
  19  -7  -1  417.46   22.10
  19  -7  -1  428.36   19.70
 -19  -7   1  400.16   21.50
  19   7  -1  419.16   18.10
  19   7  -1  422.56   20.20
  17  -7  -1  571.04   26.80
 -17  -7   1  562.14   28.60
  17  -7  -1  570.24   28.00
 -17  -7   1  577.54   26.80
  17   7  -1  562.44   31.10
  17   7  -1  614.34   27.50
  17   7  -1  590.24   25.10
 -15  -7   1  593.94   25.40
 -15  -7   1  595.94   29.80
  15  -7  -1  632.84   30.00
 -15  -7   1  508.15   40.10
 -15  -7   1  628.74   27.30
  15   7  -1  610.44   31.80
  15   7  -1  585.64   26.20
  15   7  -1  611.74   29.20
 -13  -7   1  246.28   34.50
  13  -7  -1  253.37   18.50
  13  -7  -1  225.38   15.50
 -13  -7   1  244.38   19.00
 -13  -7   1  281.47   16.80
 -13  -7   1  270.17   24.30
 -13   7   1  208.78   20.70
  13   7  -1  220.98   22.40
  13   7  -1  270.17   21.20
  13   7  -1  247.68   23.00
  13   7  -1  236.58   24.30
 -11  -7   1  302.47   17.10
  11  -7  -1  287.97   16.40
 -11  -7   1  204.48   41.50
  11  -7  -1  313.67   19.70
 -11   7   1  231.08   28.40
  11   7  -1  300.17   17.40
  11   7  -1  301.57   20.50
  11   7  -1  315.47   21.90
  11   7  -1  337.27   26.20
 -11   7   1  322.57   37.40
  -9  -7   1  685.33   28.00
  -9  -7   1  682.43   48.90
   9  -7  -1  647.04   26.60
   9   7  -1  656.83   37.30
   9   7  -1  652.03   30.80
  -7  -7   1   22.90   22.70
   7  -7  -1    4.90    5.40
  -7  -7   1    1.20    8.00
   7   7  -1   -4.40   10.80
   7   7  -1   15.30    9.10
  -7   7   1    8.30    7.90
   7   7  -1    3.10    9.80
  -5  -7   1 1263.27   57.49
   5  -7  -1 1207.08   46.90
  -5   7   1 1226.28   49.80
   5   7  -1 1192.68   48.30
  -5   7   1 1271.07   47.70
   3  -7  -1 2993.30  101.29
  -3  -7   1 2711.23  107.09
  -3   7   1 2773.52  103.09
  -3   7   1 2902.61  100.29
   3   7  -1 2864.41  100.79
   1  -7  -1 1500.75   55.39
   1  -7  -1 1431.16   58.09
  -1  -7   1 1449.26   57.29
  -1  -7   1 1531.55   58.59
   1  -7  -1 1396.86   51.29
   1   7  -1 1390.16   53.19
  -1   7   1 1332.87   57.09
  -1   7   1 1447.56   53.19
   1   7  -1 1395.86   63.59
   1  -7   1 3830.22  132.79
  -1  -7  -1 3981.70  136.09
  -1  -7  -1 3781.02  130.09
   1   7   1 3668.93  138.79
  -1   7  -1 3963.70  132.09
  -1   7  -1 3603.24  137.99
   1   7   1 3836.52  131.99
   3  -7   1 1808.22   64.09
  -3  -7  -1 1697.33   64.09
  -3  -7  -1 1845.32   71.99
   3   7   1 1786.62   65.79
  -3   7  -1 1728.83   67.69
  -3   7  -1 1783.52   65.19
  -5  -7  -1 2071.59   89.19
  -5  -7  -1 2073.79   79.79
   5  -7   1 2264.17   74.89
  -5   7  -1 2370.66   80.19
  -5   7  -1 2351.96   81.09
   5   7   1 2172.38   81.69
   7  -7   1 1094.29   41.70
  -7  -7  -1 1128.89   43.00
  -7  -7  -1 1203.98   45.90
   7   7   1 1119.79   48.50
  -9  -7  -1   34.00   22.90
   9  -7   1    2.50    6.30
  -9  -7  -1   -3.20    7.40
  -9  -7  -1   11.10   15.10
   9   7   1   13.70   11.80
   9   7   1    7.30   10.50
   9   7   1   19.20   14.50
 -11  -7  -1  178.28   19.80
 -11  -7  -1  185.48   41.20
 -11  -7  -1  154.68   15.30
 -11  -7  -1  178.38   17.20
  11  -7   1  172.78   28.30
  11  -7   1  159.98   13.60
  11  -7   1  161.88   15.10
 -11  -7  -1  191.38   13.70
  11   7   1  167.88   18.60
 -11   7  -1  178.38   21.30
 -11   7  -1  143.29   17.90
  11   7   1  161.48   12.70
  11   7   1  167.78   20.90
 -11   7  -1  141.89   16.90
  11   7   1  124.69   18.30
  11   7   1  145.49   27.30
  13  -7   1  205.88   14.70
 -13  -7  -1  174.98   14.80
 -13  -7  -1  177.18   18.80
 -13  -7  -1  220.18   21.70
  13  -7   1  177.88   17.30
 -13  -7  -1  169.68   15.50
  13   7   1  191.68   14.10
  13   7   1  171.68   21.80
 -13   7  -1  192.68   24.60
 -13   7  -1  211.08   20.50
  15  -7   1  560.24   28.90
 -15  -7  -1  544.25   23.10
 -15  -7  -1  543.65   29.10
  15  -7   1  576.44   25.80
 -15   7  -1  591.34   26.80
  15   7   1  603.44   34.00
  15   7   1  553.84   28.30
  15   7   1  563.54   25.10
  17  -7   1  552.04   26.20
  17  -7   1  527.35   27.80
 -17  -7  -1  544.95   28.40
  17   7   1  580.44   24.60
  17   7   1  568.74   26.60
  19  -7   1  544.75   25.90
 -19  -7  -1  563.74   26.00
  19  -7   1  559.14   23.60
  19   7   1  549.85   24.20
  19   7   1  504.45   21.90
  20  -8  -1  185.48   15.80
 -20  -8   1  239.58   13.50
  20  -8  -1  206.48   11.30
  20   8  -1  215.18   10.50
  20   8  -1  197.38   12.10
  18  -8  -1   14.10    8.70
 -18  -8   1   10.20    7.60
  18  -8  -1   16.50    7.30
  18   8  -1   16.10    7.90
  18   8  -1   21.20    5.90
 -16  -8   1  153.48   24.20
 -16  -8   1  146.79   20.20
  16  -8  -1  142.59   15.60
 -16  -8   1  104.49   15.60
 -16  -8   1  124.89   11.50
  16  -8  -1  121.59   13.40
  16   8  -1  109.69   11.30
  16   8  -1  135.59   14.60
  16   8  -1  103.09   15.50
  14  -8  -1  616.04   30.00
  14  -8  -1  593.64   26.20
 -14  -8   1  609.04   32.40
 -14  -8   1  599.74   29.60
 -14  -8   1  592.34   26.50
 -14  -8   1  602.04   31.50
  14   8  -1  616.44   32.70
  14   8  -1  539.45   31.30
  14   8  -1  624.44   26.80
  14   8  -1  574.84   30.30
 -12  -8   1 1121.59   42.90
  12  -8  -1 1153.68   45.90
 -12  -8   1 1111.29   43.40
  12  -8  -1 1132.19   42.30
 -12  -8   1 1115.59   47.20
 -12  -8   1 1160.18   47.10
 -12   8   1 1069.49   48.70
  12   8  -1 1162.98   43.20
  12   8  -1 1087.09   45.40
  12   8  -1 1049.70   52.79
  12   8  -1 1087.09   48.20
 -10  -8   1 1031.60   46.00
 -10  -8   1 1102.69   41.20
 -10  -8   1 1066.69   43.70
  10  -8  -1 1126.59   40.40
  10  -8  -1 1094.19   43.10
 -10  -8   1 1071.59   73.79
 -10  -8   1 1025.40   43.30
 -10   8   1 1084.89   45.40
  10   8  -1 1014.60   43.90
  10   8  -1 1088.39   41.40
  10   8  -1 1124.29   56.79
  10   8  -1  936.61   52.49
 -10   8   1 1088.39   46.60
  10   8  -1 1025.30   43.90
  -8  -8   1 1002.80   38.20
   8  -8  -1  927.61   36.40
  -8  -8   1 1041.60   59.89
   8   8  -1  962.70   40.60
   6  -8  -1 3629.54  130.19
  -6  -8   1 3726.13  131.89
   6  -8  -1 4002.80  133.89
  -6  -8   1 3821.02  146.29
   6   8  -1 3884.01  137.19
   6   8  -1 3951.50  133.39
  -6   8   1 3916.41  135.69
  -4  -8   1 1538.85   68.79
   4  -8  -1 1555.84   59.29
   4  -8  -1 1442.06   54.49
  -4   8   1 1594.94   58.79
  -4   8   1 1535.95   64.29
   4   8  -1 1605.84   59.79
   2  -8  -1 1008.40   43.00
   2  -8  -1 1010.70   38.90
  -2  -8   1 1082.09   48.60
  -2   8   1  949.51   49.50
  -2   8   1 1040.10   41.20
   2   8  -1 1091.49   42.10
   0  -8   1  665.93   32.30
   0  -8   1  636.84   27.70
   0  -8  -1  666.33   27.50
   0  -8  -1  648.24   32.10
   0   8   1  688.83   29.40
   0   8  -1  674.43   46.00
   0   8  -1  711.53   29.80
  -2  -8  -1  646.74   27.80
  -2  -8  -1  645.34   35.10
   2  -8   1  618.14   28.60
  -2   8  -1  597.94   27.40
  -2   8  -1  569.74   38.30
   2   8   1  603.54   27.90
  -4  -8  -1  799.02   45.60
  -4  -8  -1  804.12   34.70
  -4  -8  -1  790.12   33.60
   4  -8   1  865.21   34.40
  -4   8  -1  887.01   39.10
  -4   8  -1  861.81   34.10
   4   8   1  805.92   36.40
  -4   8  -1  888.41   36.50
  -6  -8  -1  558.44   42.50
  -6  -8  -1  518.35   24.80
   6  -8   1  532.65   23.70
  -6  -8  -1  538.05   27.20
  -6   8  -1  612.44   29.90
   6   8   1  545.25   30.70
  -6   8  -1  540.05   25.10
  -8  -8  -1 1522.05   52.79
  -8  -8  -1 1406.76   72.09
   8  -8   1 1337.27   51.59
   8   8   1 1397.66   56.29
   8   8   1 1449.65   61.59
  10  -8   1 2266.87   74.79
 -10  -8  -1 2066.89   79.39
 -10  -8  -1 2067.19  106.09
 -10  -8  -1 2212.98   78.89
 -10  -8  -1 2043.00   77.09
  10  -8   1 2179.38   90.89
 -10  -8  -1 2185.08   78.89
  10   8   1 2121.79   89.19
  10   8   1 2110.09   75.19
 -10   8  -1 2128.09   75.39
  10   8   1 2040.40   78.49
  10   8   1 2010.50   78.39
 -10   8  -1 2171.28   78.19
 -10   8  -1 1965.80   78.19
  10   8   1 2057.29   77.99
  12  -8   1 1268.47   47.40
 -12  -8  -1 1255.97   51.59
 -12  -8  -1 1286.47   52.59
 -12  -8  -1 1276.47   46.70
  12  -8   1 1297.77   50.49
  12   8   1 1178.68   50.89
  12   8   1 1290.27   50.49
 -12   8  -1 1234.08   48.20
 -12   8  -1 1200.68   51.59
 -12   8  -1 1304.97   52.19
  12   8   1 1185.68   48.20
  12   8   1 1281.67   52.29
  14  -8   1 1019.50   42.20
 -14  -8  -1  999.60   48.50
  14  -8   1 1013.90   38.00
 -14  -8  -1  947.81   42.30
 -14  -8  -1  890.71   43.50
 -14  -8  -1 1140.19   55.09
 -14   8  -1  918.91   39.20
  14   8   1 1002.80   42.30
 -14   8  -1  923.01   44.00
  14   8   1  896.11   41.40
  14   8   1  919.01   44.90
  16  -8   1  539.05   24.50
 -16  -8  -1  505.25   27.20
  16  -8   1  502.95   27.10
  16   8   1  536.45   26.30
  16   8   1  515.05   23.60
  18  -8   1   95.99   13.70
 -18  -8  -1  105.29   13.80
  18  -8   1  119.89   11.50
  18   8   1  108.79    9.60
  18   8   1  121.09   13.00
  20  -8   1   18.90    4.80
 -20  -8  -1   21.00    5.80
  20  -8   1   15.00    9.80
  20   8   1   35.10    7.70
  20   8   1   22.80    4.10
  19  -9  -1  819.72   40.80
 -19  -9   1  960.70   36.90
  19  -9  -1  969.60   35.40
  19   9  -1  935.11   35.70
  19   9  -1  952.50   34.20
 -17  -9   1 1224.98   50.59
 -17  -9   1 1287.57   44.40
  17  -9  -1 1309.97   50.49
  17  -9  -1 1295.97   58.19
 -17  -9   1 1257.97   59.89
 -17  -9   1 1274.17   56.49
  17   9  -1 1300.57   49.40
  17   9  -1 1276.87   49.60
  17   9  -1 1230.48   53.29
 -15  -9   1  724.23   28.90
  15  -9  -1  766.52   34.60
 -15  -9   1  796.42   41.60
 -15  -9   1  718.03   33.50
 -15  -9   1  651.53   30.50
 -15  -9   1  737.23   37.00
  15   9  -1  713.03   36.20
  15   9  -1  737.93   30.30
  15   9  -1  712.33   32.20
 -13  -9   1  274.47   18.30
  13  -9  -1  308.37   19.90
 -13  -9   1  290.27   17.70
 -13  -9   1  296.47   22.10
 -13  -9   1  253.37   29.20
  13  -9  -1  307.47   17.20
 -13   9   1  325.57   25.60
  13   9  -1  292.57   22.60
  13   9  -1  306.57   18.50
  13   9  -1  266.67   20.10
  13   9  -1  271.57   23.90
 -11  -9   1   26.00   11.10
 -11  -9   1   36.10   11.60
 -11  -9   1   30.00    8.00
  11  -9  -1   28.60    8.30
 -11  -9   1   27.60   12.10
  11  -9  -1   33.50    8.50
  11   9  -1   27.40   10.10
 -11   9   1   17.20   12.90
  11   9  -1   46.00   12.70
  11   9  -1   32.20    8.40
  11   9  -1   21.30   10.90
 -11   9   1   43.40   13.80
   9  -9  -1  102.29   11.20
  -9  -9   1  130.89   13.50
  -9  -9   1   92.39   34.90
  -9  -9   1  113.69   20.40
  -9  -9   1   93.79   13.90
   9   9  -1   62.99   20.60
  -9   9   1  124.09   19.70
   9   9  -1   85.89   11.30
   9   9  -1   96.39   15.80
   9   9  -1   99.39   13.40
  -9   9   1  120.59   15.30
  -7  -9   1   -2.30   23.40
   7  -9  -1    5.00    6.10
  -7  -9   1    7.50    9.10
   7   9  -1    6.70    9.10
   7   9  -1   -6.80   12.80
  -7   9   1    2.10   12.30
   5  -9  -1 1115.39   41.60
   5  -9  -1 1026.80   58.59
  -5  -9   1 1196.58   61.79
  -5  -9   1 1046.30   44.20
  -5   9   1 1150.28   47.90
   5   9  -1 1218.78   45.30
  -5   9   1 1178.68   45.30
   5   9  -1 1222.08   50.19
  -3  -9   1 1746.63   77.09
   3  -9  -1 1815.72   69.39
   3  -9  -1 1766.82   64.29
   3  -9  -1 1736.83   62.69
   3   9  -1 1813.82   65.19
  -3   9   1 1782.62   65.29
  -3   9   1 1709.13   79.79
   3   9  -1 1814.32   68.49
  -3   9   1 1885.71   68.29
   1  -9  -1 2072.99   74.79
   1  -9  -1 2113.19   74.69
   1  -9  -1 2044.10   80.69
  -1  -9   1 2128.89   83.29
  -1  -9   1 2092.09   75.59
  -1   9   1 2175.38   78.49
   1   9  -1 2171.38   78.79
  -1  -9  -1 2691.53   92.99
  -1  -9  -1 2629.24  100.59
   1  -9   1 2561.44   91.79
  -1  -9  -1 2672.13   91.49
   1  -9   1 2606.34   97.29
   1   9   1 2575.14   95.49
  -1   9  -1 2616.64   92.59
  -1   9  -1 2770.92   96.19
   3  -9   1 1783.32   68.69
  -3  -9  -1 1781.42   77.79
  -3  -9  -1 1830.92   65.59
  -3   9  -1 1848.32   66.29
  -3   9  -1 1866.61   69.79
  -3   9  -1 1858.31   78.79
   3   9   1 1825.72   70.49
   5  -9   1 1079.89   41.00
  -5  -9  -1  989.40   57.39
   5  -9   1 1083.09   48.80
  -5  -9  -1 1077.09   45.10
   5   9   1 1109.19   45.60
  -5   9  -1 1176.58   43.70
   5   9   1 1120.39   48.80
  -5   9  -1 1120.19   47.50
  -7  -9  -1  606.74   51.29
   7  -9   1  693.93   27.90
  -7  -9  -1  736.33   29.90
  -7  -9  -1  687.93   32.70
   7   9   1  719.33   34.00
   7   9   1  630.84   39.00
  -9  -9  -1  194.08   27.50
  -9  -9  -1  216.58   25.70
  -9  -9  -1  180.98   18.30
  -9  -9  -1  178.88   20.10
  -9  -9  -1  347.17   59.79
   9  -9   1  196.78   14.10
  -9   9  -1  171.68   16.30
  -9   9  -1  187.58   20.10
   9   9   1  198.68   22.80
   9   9   1  244.58   21.20
  -9   9  -1  222.68   19.20
   9   9   1  211.48   15.20
   9   9   1  212.28   22.30
   9   9   1  194.58   26.70
  11  -9   1  108.89   13.00
 -11  -9  -1   86.79   13.70
 -11  -9  -1  117.79   17.30
 -11  -9  -1  122.99   16.10
 -11  -9  -1  111.49   19.80
  11   9   1  121.59   17.50
 -11   9  -1  120.09   19.30
 -11   9  -1  118.99   17.70
  11   9   1  103.89   17.50
  11   9   1   88.29   12.40
  11   9   1  127.79   15.20
 -11   9  -1  101.89   15.10
  13  -9   1   28.10    8.40
 -13  -9  -1   27.80   12.90
  13  -9   1   15.10    9.10
 -13  -9  -1   31.00   13.70
 -13  -9  -1   57.39   12.60
 -13  -9  -1   30.10    8.30
 -13  -9  -1   18.80   13.10
 -13   9  -1   41.40   10.50
  13   9   1   29.20   11.00
  13   9   1   19.40   21.10
  13   9   1   37.40    8.60
 -13   9  -1    9.20   14.30
 -15  -9  -1  321.97   30.70
 -15  -9  -1  345.47   22.00
  15  -9   1  343.57   21.70
  15  -9   1  313.97   22.00
 -15  -9  -1  335.57   16.00
 -15  -9  -1  298.47   27.90
 -15   9  -1  321.77   27.40
 -15   9  -1  344.47   21.00
  15   9   1  331.57   21.00
  15   9   1  324.97   17.30
  17  -9   1  895.01   44.90
 -17  -9  -1  918.51   40.40
  17  -9   1  937.41   40.00
  17   9   1 1107.69   40.20
  17   9   1  934.61   38.60
  19  -9   1  617.34   28.20
  19  -9   1  641.64   25.50
 -19  -9  -1  633.14   27.20
  19   9   1  636.14   26.40
  19   9   1  617.24   24.40
  18 -10  -1   -2.20    5.70
 -18 -10   1    8.80    7.00
  18 -10  -1    3.00    8.00
  18  10  -1    2.70    4.10
  18  10  -1   -3.90    6.60
 -16 -10   1   29.20    6.80
  16 -10  -1   26.10    9.60
 -16 -10   1   31.20   14.10
 -16 -10   1   32.90   15.80
 -16 -10   1   44.60   16.50
  16  10  -1   29.30   14.80
  16  10  -1   17.10    9.00
  16  10  -1   18.90    6.20
 -14 -10   1  214.38   19.50
 -14 -10   1  184.98   21.90
 -14 -10   1  208.28   14.40
  14  10  -1  210.08   19.30
 -14  10   1  196.88   28.30
  14  10  -1  191.08   17.90
  14  10  -1  186.78   13.70
 -12 -10   1  127.79   19.20
 -12 -10   1  128.99   19.60
 -12 -10   1  101.99   15.70
  12 -10  -1   85.79   12.90
  12 -10  -1  119.09   15.40
 -12 -10   1  123.09   13.60
  12  10  -1  134.89   19.90
 -12  10   1  127.59   20.00
  12  10  -1  132.99   17.10
  12  10  -1  123.09   18.20
  12  10  -1  102.19   12.90
 -10 -10   1 1382.46   52.79
  10 -10  -1 1345.57   50.39
 -10 -10   1 1322.97   56.09
 -10 -10   1 1363.56   55.69
 -10 -10   1 1393.16   51.59
  10  10  -1 1355.16   55.49
  10  10  -1 1417.76   51.69
 -10  10   1 1413.66   55.39
 -10  10   1 1342.97   54.79
  10  10  -1 1357.46   53.59
  10  10  -1 1318.97   53.49
  -8 -10   1 1148.99   78.89
  -8 -10   1 1183.18   46.70
  -8 -10   1 1083.49   49.20
   8 -10  -1 1161.68   41.90
  -8  10   1 1181.68   46.70
   8  10  -1 1104.39   42.70
   8  10  -1 1076.89   45.20
   8  10  -1 1101.99   58.89
  -8  10   1 1032.10   45.60
   8  10  -1 1111.89   45.80
  -6 -10   1 1509.55   82.09
  -6 -10   1 1531.95   60.79
   6 -10  -1 1570.84   56.19
  -6 -10   1 1563.54   58.39
   6  10  -1 1480.15   59.69
   6  10  -1 1514.55   57.09
  -6  10   1 1791.62   66.39
   6  10  -1 1564.24   67.09
   6  10  -1 1588.14   59.79
  -6  10   1 1599.94   65.09
  -4 -10   1 1769.72   67.89
   4 -10  -1 1861.51   74.09
  -4 -10   1 1737.23   69.49
  -4 -10   1 1915.31   86.59
   4 -10  -1 1874.51   70.09
   4  10  -1 1930.01   68.49
   4  10  -1 1886.31   74.39
  -4  10   1 1884.41   72.49
  -4  10   1 1948.80   68.79
   2 -10  -1 1224.78   55.09
  -2 -10   1 1370.06   62.59
   2 -10  -1 1244.08   47.70
  -2 -10   1 1254.47   49.30
   2 -10  -1 1222.88   46.00
  -2 -10   1 1169.98   48.90
  -2  10   1 1311.87   48.90
   2  10  -1 1297.37   53.69
   2  10  -1 1308.07   48.30
  -2  10   1 1286.37   52.19
   0 -10  -1  181.18   24.60
   0 -10  -1  209.98   24.80
   0 -10   1  211.68   24.60
   0 -10  -1  192.48   15.40
   0 -10   1  179.18   15.30
   0 -10   1  235.18   19.60
   0 -10  -1  195.88   14.20
   0  10   1  198.88   17.70
   0  10   1  185.18   16.60
   0  10  -1  192.98   20.40
   0  10  -1  208.38   15.40
   2 -10   1    9.30   10.00
  -2 -10  -1   -9.70    7.90
   2 -10   1   -3.10   16.30
  -2 -10  -1   -3.40    8.00
  -2 -10  -1  -13.70   12.20
   2 -10   1   -9.80   11.70
  -2  10  -1    5.50    7.10
  -2  10  -1  -13.40    9.10
   2  10   1   -2.10   10.00
   2  10   1   -2.30    9.30
  -4 -10  -1  512.85   42.50
  -4 -10  -1  520.35   26.50
   4 -10   1  510.55   34.70
  -4 -10  -1  469.15   24.20
   4 -10   1  502.55   23.30
   4  10   1  507.95   30.10
   4  10   1  513.95   27.80
  -4  10  -1  536.85   30.80
  -4  10  -1  562.94   24.80
  -6 -10  -1 2557.94   93.59
   6 -10   1 2566.64   88.09
  -6 -10  -1 2573.24  114.69
  -6 -10  -1 2492.55   89.59
   6  10   1 2555.94   89.09
  -6  10  -1 2377.16   91.19
  -6  10  -1 2609.34   91.49
   6  10   1 2371.16   91.79
   6  10   1 2501.25   91.59
   6  10   1 2703.23   99.89
  -6  10  -1 2613.94   97.39
  -8 -10  -1 1362.96   46.90
  -8 -10  -1 1265.87   50.39
  -8 -10  -1 1225.08   84.49
   8 -10   1 1010.00   45.50
  -8 -10  -1 1056.99   57.29
  -8 -10  -1 1176.98   49.00
  -8  10  -1 1252.17   46.00
   8  10   1 1232.48   45.90
   8  10   1 1204.48   49.60
   8  10   1 1202.28   50.79
   8  10   1 1220.58   50.19
  -8  10  -1 1320.67   48.90
   8  10   1 1134.69   62.89
  -8  10  -1 1221.08   49.50
  10 -10   1  936.01   36.50
 -10 -10  -1  913.91   43.30
 -10 -10  -1  935.31   38.00
 -10 -10  -1  913.61   41.90
 -10 -10  -1  943.71   38.10
  10  10   1  855.41   42.00
 -10  10  -1  952.90   41.10
 -10  10  -1  975.30   37.40
 -10  10  -1  908.71   41.20
  10  10   1  887.31   39.70
  10  10   1  918.91   37.50
  10  10   1  868.91   46.50
 -12 -10  -1 1338.67   54.39
 -12 -10  -1 1231.78   47.70
 -12 -10  -1 1255.17   53.49
  12 -10   1 1350.36   48.70
  12 -10   1 1329.87   52.49
 -12 -10  -1 1359.86   58.89
 -12 -10  -1 1263.47   47.90
  12  10   1 1328.07   49.30
 -12  10  -1 1247.48   52.29
 -12  10  -1 1243.38   52.99
  12  10   1 1177.88   51.19
 -12  10  -1 1258.47   49.30
 -14 -10  -1  386.06   24.90
 -14 -10  -1  385.26   18.50
 -14 -10  -1  361.36   26.70
  14  10   1  387.76   19.80
 -14  10  -1  384.36   21.80
 -14  10  -1  411.66   26.00
  14  10   1  368.76   23.00
  16 -10   1  374.36   20.10
 -16 -10  -1  320.77   31.50
 -16 -10  -1  397.06   31.80
  16 -10   1  394.86   23.10
  16  10   1  405.56   29.90
  16  10   1  409.06   19.40
 -16  10  -1  421.06   35.10
 -18 -10  -1  238.98   16.50
  18 -10   1  255.27   13.70
  18 -10   1  253.57   17.80
  18  10   1  230.18   14.80
  18  10   1  245.58   12.60
  19 -11  -1  191.78   11.10
  19 -11  -1  206.48   14.80
 -19 -11   1  196.88   14.90
  19  11  -1  204.68   13.70
  19  11  -1  206.98    9.90
  17 -11  -1  616.34   27.80
 -17 -11   1  610.34   36.40
 -17 -11   1  590.04   27.80
 -17 -11   1  642.14   39.20
  17 -11  -1  623.84   25.70
  17  11  -1  587.44   24.40
  17  11  -1  592.14   28.40
 -15 -11   1  506.85   30.90
 -15 -11   1  532.95   32.70
 -15 -11   1  489.45   22.10
  15 -11  -1  507.55   26.60
 -15 -11   1  503.15   27.70
  15  11  -1  493.95   26.60
 -15  11   1  582.14   41.00
  15  11  -1  497.25   23.00
  15  11  -1  529.85   30.70
 -13 -11   1  719.03   30.60
  13 -11  -1  712.13   36.20
 -13 -11   1  709.53   35.10
 -13 -11   1  693.93   29.90
  13 -11  -1  777.72   35.20
 -13 -11   1  742.03   36.30
  13  11  -1  672.93   45.60
  13  11  -1  722.13   30.50
  13  11  -1  725.23   32.90
  13  11  -1  699.13   33.10
 -13  11   1  673.43   35.10
 -11 -11   1  161.98   23.60
  11 -11  -1  155.38   14.10
  11 -11  -1  122.59   16.10
 -11 -11   1  164.58   14.40
 -11 -11   1  136.89   17.90
 -11 -11   1  167.18   20.60
 -11  11   1  119.29   20.40
  11  11  -1  156.78   18.20
  11  11  -1  143.49   17.30
 -11  11   1  153.08   20.10
  11  11  -1  122.89   13.10
  11  11  -1  131.19   20.70
  -9 -11   1   56.89   10.00
  -9 -11   1   74.99   14.40
  -9 -11   1   67.69   13.50
  -9  11   1   80.89   14.70
   9  11  -1   62.69   14.50
  -9  11   1   75.59   13.50
   9  11  -1   59.09   11.30
   9  11  -1   65.39    9.80
   9  11  -1   63.39   11.80
  -7 -11   1   59.79   38.80
  -7 -11   1   42.80   21.10
  -7 -11   1   26.10    9.60
  -7 -11   1   64.09   13.60
   7 -11  -1   46.80    7.90
  -7  11   1   32.80   16.00
   7  11  -1   32.00   11.90
  -7  11   1   47.70   12.10
   7  11  -1   39.40    8.10
  -7  11   1    5.70   23.10
   7  11  -1   46.80   24.10
   7  11  -1   56.39   12.60
  -7  11   1   71.59   14.80
   7  11  -1   40.50   11.50
  -5 -11   1  162.98   17.00
  -5 -11   1  133.89   36.30
  -5 -11   1  184.78   18.10
   5 -11  -1  133.39   14.20
   5  11  -1  143.09   19.40
  -5  11   1  169.58   25.70
   5  11  -1  180.88   13.80
   5  11  -1  132.79   21.00
   5  11  -1  183.88   17.30
  -5  11   1  169.28   16.50
  -5  11   1  145.29   15.10
   5  11  -1  202.48   20.10
   3 -11  -1  713.63   42.50
   3 -11  -1  650.63   31.10
  -3 -11   1  650.53   30.60
  -3 -11   1  663.83   32.20
   3 -11  -1  682.33   27.60
  -3 -11   1  690.53   53.99
  -3  11   1  734.13   37.90
  -3  11   1  699.33   31.20
   3  11  -1  694.23   37.80
   3  11  -1  674.13   30.20
  -1 -11   1 1298.87   66.49
  -1 -11   1 1327.37   50.19
   1 -11  -1 1280.97   49.10
   1 -11  -1 1255.37   60.09
   1 -11  -1 1223.18   46.80
  -1 -11   1 1255.97   48.30
   1  11  -1 1288.27   49.20
   1  11  -1 1288.47   54.89
  -1  11   1 1282.97   54.59
  -1  11   1 1266.57   49.50
   1 -11   1 1281.67   61.09
  -1 -11  -1 1352.76   50.99
   1 -11   1 1325.27   51.79
   1 -11   1 1207.08   58.29
  -1 -11  -1 1416.36   57.19
  -1 -11  -1 1377.96   52.19
   1 -11   1 1318.67   49.80
  -1 -11  -1 1279.77   63.69
  -1  11  -1 1432.16   51.59
   1  11   1 1345.07   51.49
  -1  11  -1 1386.06   57.59
   1  11   1 1324.77   56.89
  -3 -11  -1 3788.72  130.59
  -3 -11  -1 3834.62  138.09
   3 -11   1 3705.53  129.39
  -3 -11  -1 3700.63  149.29
  -3 -11  -1 3933.81  139.99
   3 -11   1 3768.12  138.49
   3  11   1 3691.43  138.29
  -3  11  -1 3769.42  137.69
  -3  11  -1 3948.00  132.29
   3  11   1 3760.72  132.19
  -5 -11  -1 1687.33   67.89
  -5 -11  -1 1775.32   70.99
   5 -11   1 1724.03   62.39
  -5 -11  -1 1717.03   95.39
  -5  11  -1 1751.02   64.69
   5  11   1 1821.12   66.49
   5  11   1 1702.53   62.89
  -5  11  -1 1634.84   67.49
  -5  11  -1 1898.61   69.29
  -5  11  -1 1771.02   74.29
   5  11   1 1706.93   66.99
   5  11   1 1785.12   75.69
  -7 -11  -1  618.24   27.80
   7 -11   1  620.84   26.20
  -7 -11  -1  590.34   32.40
  -7 -11  -1  575.74   70.09
  -7 -11  -1  607.34   31.90
   7  11   1  639.94   27.10
   7  11   1  607.74   32.70
  -7  11  -1  603.04   29.40
   7  11   1  532.85   47.60
  -7  11  -1  606.34   26.20
   7  11   1  555.14   30.60
  -7  11  -1  580.74   29.80
   7  11   1  616.34   33.30
   9 -11   1   57.89    9.20
  -9 -11  -1   57.79   13.10
  -9 -11  -1   41.80    9.60
  -9 -11  -1   49.60   19.40
  -9 -11  -1   71.49   17.00
   9  11   1   66.99    9.30
   9  11   1   51.19   12.30
  -9  11  -1   68.49   11.80
  -9  11  -1   59.89   13.40
   9  11   1   67.19   16.20
   9  11   1   65.69   14.00
  -9  11  -1   44.70    9.40
 -11 -11  -1   18.30   14.90
 -11 -11  -1   -8.70   11.90
 -11 -11  -1   22.50    8.40
  11 -11   1   16.00    7.90
 -11 -11  -1    7.40    9.30
 -11 -11  -1    8.40   12.40
 -11  11  -1    9.10    9.30
 -11  11  -1   16.40   12.00
  11  11   1    1.30   11.50
  11  11   1    2.60    7.40
 -11  11  -1   14.20   12.00
 -13 -11  -1  240.98   23.70
 -13 -11  -1  223.88   15.20
  13 -11   1  219.08   21.00
  13 -11   1  211.38   16.40
 -13 -11  -1  238.48   23.40
 -13 -11  -1  219.88   29.00
 -13  11  -1  274.27   18.80
 -13  11  -1  222.28   21.60
  13  11   1  241.08   15.70
  13  11   1  213.28   19.60
 -15 -11  -1  164.28   23.40
 -15 -11  -1  144.59   21.90
  15 -11   1  128.59   15.90
 -15 -11  -1  165.78   12.30
  15 -11   1  180.88   17.90
 -15 -11  -1  129.19   17.00
  15  11   1  128.99   12.60
  15  11   1  143.69   19.10
 -15  11  -1  126.39   21.40
  17 -11   1  440.26   20.20
  17 -11   1  397.66   21.80
 -17 -11  -1  427.46   22.40
  17  11   1  404.16   21.00
  17  11   1  457.15   19.20
  18 -12  -1    9.50    4.80
  18 -12  -1   14.50    8.20
 -18 -12   1    1.20   12.40
  18  12  -1    9.50    6.50
  18  12  -1    9.60    4.00
 -16 -12   1   87.19    8.30
  16 -12  -1   79.59   13.20
 -16 -12   1   75.49   16.60
  16 -12  -1   89.49   11.30
 -16 -12   1  118.69   16.60
 -16 -12   1  103.29   16.30
  16  12  -1   88.19   11.10
  16  12  -1   95.79    9.50
 -14 -12   1  350.56   26.40
 -14 -12   1  379.06   20.50
 -14 -12   1  385.06   27.70
  14 -12  -1  379.46   22.80
 -14 -12   1  390.46   29.50
 -14 -12   1  369.56   23.70
  14  12  -1  400.66   22.50
  14  12  -1  387.66   19.50
  14  12  -1  414.36   28.70
 -14  12   1  383.86   29.70
  12 -12  -1  596.34   30.70
 -12 -12   1  568.54   36.50
 -12 -12   1  571.04   26.40
 -12 -12   1  607.34   34.70
 -12 -12   1  582.74   31.30
 -12 -12   1  559.14   26.40
  12 -12  -1  575.44   26.00
  12  12  -1  597.14   38.60
  12  12  -1  602.34   26.40
  12  12  -1  559.64   28.50
  12  12  -1  559.14   29.30
 -12  12   1  536.45   30.50
 -10 -12   1  412.36   25.30
 -10 -12   1  446.46   22.40
 -10 -12   1  438.26   28.10
  10 -12  -1  430.16   21.00
  10  12  -1  434.86   21.90
 -10  12   1  416.56   26.20
  10  12  -1  397.16   27.80
  10  12  -1  409.56   24.30
 -10  12   1  409.56   27.60
  10  12  -1  425.16   25.70
   8 -12  -1  956.40   36.40
  -8 -12   1  873.71   41.90
  -8 -12   1 1000.50   43.60
  -8 -12   1  941.21   38.60
   8  12  -1  869.21   40.00
   8  12  -1  957.10   41.90
  -8  12   1  911.61   40.70
  -8  12   1  989.00   41.20
   8  12  -1  917.91   37.30
   8  12  -1  853.41   46.50
  -6 -12   1  675.33   30.90
  -6 -12   1  648.84   34.70
   6 -12  -1  706.23   28.10
  -6 -12   1  575.24   43.60
   6  12  -1  636.14   51.99
   6  12  -1  697.03   32.40
   6  12  -1  660.53   28.20
  -6  12   1  755.52   33.20
   6  12  -1  650.33   33.40
   6  12  -1  734.73   33.10
  -6  12   1  686.83   30.60
  -6  12   1  616.54   34.80
  -6  12   1  619.14   50.39
  -4 -12   1  236.58   21.00
   4 -12  -1  259.17   14.80
  -4 -12   1  255.77   46.70
  -4 -12   1  252.17   20.10
   4  12  -1  268.57   21.40
  -4  12   1  257.47   34.40
   4  12  -1  287.37   21.00
  -4  12   1  263.27   23.60
  -4  12   1  250.67   19.60
   4  12  -1  206.28   26.70
   4  12  -1  251.67   20.50
   4  12  -1  266.07   15.30
  -4  12   1  242.88   19.70
  -2 -12   1  347.37   47.60
  -2 -12   1  315.27   20.40
  -2 -12   1  323.67   22.30
   2 -12  -1  315.07   22.40
   2 -12  -1  284.97   32.50
   2 -12  -1  290.97   41.40
   2  12  -1  289.47   32.30
  -2  12   1  331.57   20.10
   2  12  -1  337.27   20.40
   2  12  -1  327.07   22.40
   2  12  -1  326.37   22.50
  -2  12   1  284.07   20.00
  -2  12   1  316.67   31.40
   2  12  -1  305.47   16.90
   0 -12   1   -2.00    8.70
   0 -12   1  -13.60   25.30
   0 -12  -1   -4.20    7.00
   0 -12  -1    4.50   14.80
   0 -12  -1    8.30    9.70
   0 -12  -1  -13.60   24.90
   0 -12   1    0.50    9.80
   0  12   1   17.80   15.00
   0  12  -1  -11.20   14.30
   0  12   1   31.80   11.20
   0  12  -1  -11.60    7.70
   0  12   1    4.80    9.60
   0  12  -1    1.50    7.40
  -2 -12  -1   44.30   15.70
   2 -12   1   44.10    9.40
   2 -12   1   63.59   25.70
  -2 -12  -1   29.60   29.40
   2 -12   1   29.70   13.00
  -2 -12  -1   36.20   11.50
   2  12   1   33.30    8.90
  -2  12  -1   39.30    9.10
  -2  12  -1   62.49   12.30
   2  12   1   53.49   18.80
   2  12   1   21.30   10.70
  -2  12  -1   40.70    8.40
  -2  12  -1   60.19   18.10
  -2  12  -1   67.19   11.90
  -4 -12  -1  142.29   19.90
   4 -12   1  122.29   20.90
  -4 -12  -1  142.79   18.60
  -4 -12  -1  136.59   15.80
  -4 -12  -1  128.89   42.70
   4  12   1  179.38   25.60
  -4  12  -1  116.59   16.00
  -4  12  -1  151.58   15.60
  -4  12  -1  100.59   21.70
   4  12   1  116.69   19.50
   4  12   1  143.99   13.60
  -4  12  -1  157.68   17.70
   4  12   1  179.48   28.10
   4  12   1  150.68   20.20
  -4  12  -1  166.58   14.30
  -6 -12  -1  616.74   28.50
  -6 -12  -1  618.54   32.10
   6 -12   1  616.44   26.50
  -6 -12  -1  551.84   38.80
   6  12   1  602.24   26.80
  -6  12  -1  627.64   31.40
  -6  12  -1  640.34   30.10
   6  12   1  611.44   32.70
   6  12   1  595.94   30.50
  -6  12  -1  621.34   29.20
   6  12   1  557.04   54.59
  -6  12  -1  620.94   26.60
  -8 -12  -1  704.33   33.80
  -8 -12  -1  744.23   42.60
  -8 -12  -1  733.13   37.30
  -8 -12  -1  733.53   31.70
   8 -12   1  744.23   30.10
  -8  12  -1  701.43   32.40
   8  12   1  680.93   35.10
   8  12   1  642.04   39.30
  -8  12  -1  731.33   33.60
   8  12   1  743.73   31.20
  -8  12  -1  713.83   34.80
 -10 -12  -1  492.05   37.10
 -10 -12  -1  517.35   26.00
 -10 -12  -1  524.55   24.40
  10 -12   1  522.55   24.10
 -10 -12  -1  458.75   33.70
 -10 -12  -1  543.15   31.10
 -10  12  -1  517.55   29.00
  10  12   1  500.45   29.10
 -10  12  -1  516.65   29.10
 -10  12  -1  510.85   24.80
  10  12   1  479.95   24.40
  12 -12   1  406.36   24.60
 -12 -12  -1  346.57   32.00
  12 -12   1  404.56   23.90
 -12 -12  -1  436.16   29.20
 -12 -12  -1  358.66   21.00
 -12 -12  -1  359.46   27.00
 -12 -12  -1  394.26   20.10
  12  12   1  391.46   24.60
 -12  12  -1  385.06   22.30
  12  12   1  364.36   20.30
 -12  12  -1  381.66   24.70
 -12  12  -1  400.66   26.10
 -14 -12  -1  363.76   29.00
 -14 -12  -1  358.86   17.40
 -14 -12  -1  363.86   28.90
 -14 -12  -1  413.46   27.20
  14 -12   1  379.96   23.20
  14 -12   1  388.46   19.40
 -14  12  -1  333.97   24.80
  14  12   1  360.06   24.70
 -14  12  -1  355.86   32.10
  14  12   1  387.76   19.50
 -16 -12  -1  278.57   20.10
  16 -12   1  278.57   18.40
 -16 -12  -1  279.47   29.60
 -16 -12  -1  238.38   26.30
 -16  12  -1  283.37   22.30
  16  12   1  256.37   17.60
  16  12   1  280.97   14.50
  18 -12   1  237.48   12.20
  18 -12   1  237.38   16.50
 -18 -12  -1  208.08   23.80
  18  12   1  246.98   11.60
  18  12   1  241.08   15.60
  17 -13  -1  199.88   11.70
  17 -13  -1  219.78   15.00
 -17 -13   1  207.08   18.80
 -17 -13   1  210.98   25.70
  17  13  -1  197.68   10.50
  17  13  -1  174.98   11.90
 -15 -13   1  356.36   23.70
 -15 -13   1  296.97   25.50
 -15 -13   1  331.67   26.70
  15 -13  -1  307.77   19.30
 -15 -13   1  343.77   15.70
  15  13  -1  293.27   19.50
 -15  13   1  320.07   22.60
  15  13  -1  327.57   16.40
 -13 -13   1  182.28   14.20
  13 -13  -1  173.28   16.70
 -13 -13   1  199.68   21.60
 -13 -13   1  163.18   23.00
 -13 -13   1  177.68   31.00
 -13 -13   1  159.88   14.60
 -13  13   1  169.88   20.00
  13  13  -1  182.68   13.80
  13  13  -1  172.68   18.40
  13  13  -1  141.69   19.60
  11 -13  -1   -0.70    9.50
 -11 -13   1   -4.00    8.40
  11 -13  -1   22.00    8.70
 -11 -13   1   -7.30   11.30
 -11 -13   1   22.90   15.10
 -11 -13   1    5.70    9.80
  11  13  -1   -4.50   10.80
  11  13  -1   -0.20   19.00
 -11  13   1    3.80   11.50
  11  13  -1   14.70    7.50
 -11  13   1    4.20   12.20
  11  13  -1   23.70   10.00
  -9 -13   1  111.69   14.70
  -9 -13   1   97.99   16.30
   9 -13  -1  105.39   12.90
  -9 -13   1   90.99   14.30
  -9  13   1   89.69   16.10
   9  13  -1  101.99   14.40
  -9  13   1   85.59   13.40
   9  13  -1   73.89   11.90
   9  13  -1  121.89   13.10
  -7 -13   1   41.30   14.70
  -7 -13   1   31.50   15.60
   7 -13  -1   39.80    8.20
  -7 -13   1   52.79   10.90
   7  13  -1   44.50   12.40
   7  13  -1   21.30   12.80
  -7  13   1   48.20   13.70
  -7  13   1   44.70   11.10
  -5 -13   1  139.19   18.00
  -5 -13   1  125.09   17.00
  -5  13   1  118.69   16.50
  -5  13   1  149.59   18.90
  -5  13   1  121.79   16.20
   5  13  -1  123.59   16.50
   5  13  -1  150.58   18.70
   5  13  -1  139.79   12.10
   5  13  -1  152.38   17.70
  -5  13   1  139.39   17.40
  -3 -13   1  472.35   35.10
  -3 -13   1  494.85   28.90
  -3 -13   1  474.55   41.70
  -3 -13   1  609.84   80.89
   3 -13  -1  506.25   23.10
   3 -13  -1  521.05   30.90
  -3  13   1  520.25   29.00
   3  13  -1  462.95   47.80
   3  13  -1  522.65   27.10
   3  13  -1  541.95   23.40
   3  13  -1  567.54   26.80
  -3  13   1  505.35   27.70
  -3  13   1  476.15   24.30
   3  13  -1  504.05   32.70
   3  13  -1  508.55   27.90
  -3  13   1  452.95   45.40
  -3  13   1  528.15   26.00
   1 -13  -1  585.04   25.20
   1 -13  -1  564.24   36.20
  -1 -13   1  587.14   27.10
   1 -13  -1  396.86   62.99
   1 -13  -1  570.64   29.50
  -1 -13   1  477.25   68.09
  -1 -13   1  599.44   29.90
   1  13  -1  578.34   24.70
   1  13  -1  513.25   45.60
  -1  13   1  482.35   42.00
  -1  13   1  537.65   30.70
  -1  13   1  572.24   25.70
  -1  13   1  508.85   29.80
  -1  13   1  600.44   28.50
   1  13  -1  574.14   28.30
   1  13  -1  564.74   28.70
   1  13  -1  591.84   30.60
  -1 -13  -1 1409.26   50.39
  -1 -13  -1 1238.08   84.59
   1 -13   1 1322.67   50.09
  -1 -13  -1 1448.96   70.69
  -1 -13  -1 1341.47   53.79
   1 -13   1 1335.47   80.19
   1 -13   1 1232.48   60.59
   1  13   1 1301.97   64.49
  -1  13  -1 1378.76   53.19
  -1  13  -1 1194.08   63.39
   1  13   1 1331.27   49.50
  -1  13  -1 1361.86   49.10
   1  13   1 1208.98   52.79
   1  13   1 1378.36   53.59
  -1  13  -1 1314.77   51.29
  -1  13  -1 1372.66   53.89
  -3 -13  -1  193.68   24.40
  -3 -13  -1  191.98   20.00
  -3 -13  -1  187.68   16.00
   3 -13   1  179.68   14.80
  -3 -13  -1  153.88   49.20
  -3 -13  -1  136.29   26.10
  -3  13  -1  151.68   17.10
  -3  13  -1  172.78   13.20
   3  13   1  190.98   20.40
   3  13   1  175.08   13.90
  -3  13  -1  170.98   17.80
   3  13   1  149.59   22.20
  -3  13  -1  144.09   17.00
   3  13   1  177.38   26.80
  -5 -13  -1  259.57   24.80
  -5 -13  -1  240.98   24.00
   5 -13   1  218.78   15.70
  -5  13  -1  254.77   19.90
  -5  13  -1  265.87   16.20
   5  13   1  302.17   26.00
   5  13   1  245.48   15.60
  -5  13  -1  255.37   19.50
   5  13   1  302.17   28.00
  -5  13  -1  266.97   26.10
   5  13   1  264.87   24.30
  -7 -13  -1  257.97   30.00
  -7 -13  -1  257.97   27.00
   7 -13   1  261.07   17.20
  -7 -13  -1  318.37   19.90
   7  13   1  302.97   23.80
  -7  13  -1  300.97   21.60
  -7  13  -1  315.77   17.60
   7  13   1  263.97   29.40
  -9 -13  -1   95.09   13.40
  -9 -13  -1   66.69   17.70
  -9 -13  -1   99.99   14.30
  -9 -13  -1   92.89   16.50
   9 -13   1   77.59   12.20
  -9  13  -1   59.69   12.80
  -9  13  -1   75.09   13.40
   9  13   1   80.39   14.90
  -9  13  -1   80.39   11.00
   9  13   1   91.29   12.80
 -11 -13  -1   16.90   13.20
  11 -13   1   10.80    8.30
 -11 -13  -1   22.20   15.40
 -11 -13  -1    7.50    8.00
 -11 -13  -1   10.60    9.70
  11  13   1   13.70   12.50
 -11  13  -1   21.10   12.10
  11  13   1   20.20    7.60
 -11  13  -1   22.20    9.70
 -11  13  -1   26.50   11.00
 -13 -13  -1   -4.90   13.20
  13 -13   1   12.20    9.10
 -13 -13  -1    6.40    7.30
 -13 -13  -1   43.00   26.60
 -13 -13  -1  -20.20   12.00
  13 -13   1    9.50    7.80
 -13  13  -1    3.20   12.10
 -13  13  -1    0.10   11.20
  13  13   1   10.50    7.40
  13  13   1   28.60   12.30
 -15 -13  -1  140.19   23.20
  15 -13   1  160.08   15.20
 -15 -13  -1  142.59   19.30
 -15 -13  -1  165.58   23.30
  15 -13   1  158.78   15.80
  15  13   1  184.48   11.80
  15  13   1  152.28   16.30
 -15  13  -1  169.78   18.60
 -17 -13  -1  131.29   16.90
 -17 -13  -1  223.48   32.40
  17 -13   1  166.48   14.60
  17 -13   1  162.88   10.60
  17  13   1  156.68    9.20
  17  13   1  157.98   14.50
 -16 -14   1  -20.40   12.20
  16 -14  -1    6.30    5.40
  16 -14  -1   16.30   10.60
  16  14  -1   25.70    7.10
  16  14  -1   11.20    4.30
 -14 -14   1   67.69   13.90
 -14 -14   1   29.50   14.30
 -14 -14   1   61.79    9.10
  14 -14  -1   81.39   11.70
  14  14  -1   52.39   10.20
  14  14  -1   67.39    9.30
 -14  14   1   64.79   12.20
 -12 -14   1  252.87   15.70
  12 -14  -1  223.78   16.30
 -12 -14   1  220.18   16.00
 -12 -14   1  206.88   24.90
 -12 -14   1  204.78   23.00
  12 -14  -1  213.98   18.50
  12  14  -1  253.37   27.00
  12  14  -1  227.08   15.20
  12  14  -1  224.08   19.10
 -12  14   1  206.58   20.00
  10 -14  -1   44.80   11.60
  10 -14  -1   63.99   10.20
 -10 -14   1   60.89   17.20
 -10 -14   1   68.89   11.30
 -10 -14   1   62.69   11.20
 -10 -14   1   64.69   14.10
  10  14  -1   55.39   11.90
 -10  14   1   60.49   14.30
  10  14  -1   73.99   11.10
 -10  14   1   56.89   11.90
  -8 -14   1  244.78   22.60
  -8 -14   1  198.38   17.60
  -8 -14   1  218.98   28.70
  -8 -14   1  194.28   24.60
   8 -14  -1  197.38   14.80
  -8  14   1  202.58   18.60
   8  14  -1  193.28   15.60
   8  14  -1  183.98   24.40
   8  14  -1  186.18   20.00
   8  14  -1  215.88   19.80
  -8  14   1  222.08   22.60
  -6 -14   1  881.61   47.70
   6 -14  -1  868.01   34.00
  -6 -14   1  847.32   53.49
  -6 -14   1  669.53   55.19
  -6 -14   1  906.71   37.40
   6  14  -1  926.61   38.90
   6  14  -1  843.72   40.10
  -6  14   1  821.12   38.30
   6  14  -1  859.01   38.70
  -6  14   1  899.51   35.40
   6  14  -1  800.42   40.60
  -4 -14   1  797.82   36.20
   4 -14  -1  838.02   39.60
  -4 -14   1  749.92   45.70
   4 -14  -1  804.32   33.40
  -4 -14   1  783.02   41.00
   4  14  -1  809.62   48.80
  -4  14   1  805.32   37.00
  -4  14   1  819.12   37.70
   4  14  -1  843.82   37.00
   4  14  -1  876.81   37.70
  -4  14   1  872.91   34.20
  -4  14   1  877.41   39.00
   4  14  -1  952.80   43.90
   4  14  -1  839.62   33.50
   2 -14  -1  228.08   21.30
  -2 -14   1  180.38   29.10
  -2 -14   1  203.88   23.40
  -2 -14   1  257.87   42.90
   2 -14  -1  155.78   24.90
   2 -14  -1  219.28   18.30
  -2  14   1  204.78   15.70
  -2  14   1  225.38   17.90
  -2  14   1  223.08   20.70
   2  14  -1  227.88   20.50
   2  14  -1  242.48   18.40
  -2  14   1  220.28   20.40
   2  14  -1  173.78   21.10
   2  14  -1  223.58   14.10
   0 -14  -1   86.89  108.09
   0 -14   1  241.68   17.10
   0 -14  -1  220.58   29.00
   0 -14   1  238.58   33.80
   0 -14  -1  201.88   23.30
   0 -14   1  260.37   24.70
   0 -14   1  287.47   38.80
   0  14   1  180.98   22.40
   0  14  -1  214.28   19.50
   0  14   1  216.38   19.40
   0  14  -1  218.98   14.90
   0  14  -1  188.68   17.70
   0  14   1  263.87   22.50
   0  14   1  231.38   15.80
   0  14  -1  254.07   19.70
  -2 -14  -1  176.38   23.70
  -2 -14  -1  112.29   17.30
  -2 -14  -1  111.99   18.90
  -2  14  -1  160.68   23.00
  -2  14  -1  151.38   16.70
   2  14   1  138.29   21.20
  -2  14  -1  154.78   17.40
  -2  14  -1  131.49   14.90
   2  14   1  151.78   19.80
   2  14   1  122.99   17.60
   2  14   1  125.19   18.00
   4 -14   1  176.18   14.50
  -4 -14  -1  189.88   17.50
  -4 -14  -1  125.29   21.20
  -4 -14  -1  203.38   24.20
  -4 -14  -1  213.58   22.70
   4  14   1  173.88   24.30
  -4  14  -1  193.38   18.40
  -4  14  -1  144.49   17.70
  -4  14  -1  195.98   18.20
   4  14   1  173.48   21.80
   4  14   1  203.98   15.00
  -4  14  -1  154.18   14.20
   4  14   1  148.39   21.10
  -6 -14  -1  198.78   17.00
  -6 -14  -1  192.28   29.40
   6 -14   1  184.18   14.40
  -6 -14  -1  176.98   28.90
   6  14   1  214.78   15.70
   6  14   1  189.38   30.10
  -6  14  -1  197.48   18.40
   6  14   1  164.58   28.30
  -6  14  -1  223.28   18.70
  -6  14  -1  161.28   18.60
  -6  14  -1  189.58   19.50
  -8 -14  -1  475.05   25.80
  -8 -14  -1  459.45   36.30
  -8 -14  -1  446.96   23.90
  -8 -14  -1  465.25   31.80
   8 -14   1  483.65   22.90
   8  14   1  459.05   23.40
  -8  14  -1  478.75   23.50
  -8  14  -1  484.75   27.10
  -8  14  -1  498.45   27.00
   8  14   1  424.96   28.50
 -10 -14  -1  691.43   30.10
 -10 -14  -1  820.42   53.19
 -10 -14  -1  732.63   37.10
 -10 -14  -1  707.03   34.30
  10 -14   1  645.84   37.30
 -10  14  -1  691.43   34.10
 -10  14  -1  691.03   30.20
 -10  14  -1  699.13   34.00
  10  14   1  685.33   34.60
  10  14   1  674.33   30.10
 -12 -14  -1  424.46   31.50
  12 -14   1  469.05   25.70
 -12 -14  -1  441.76   29.50
  12 -14   1  455.85   21.90
 -12 -14  -1  438.46   20.50
  12  14   1  438.06   30.20
 -12  14  -1  424.86   25.10
  12  14   1  452.55   21.90
 -12  14  -1  459.95   26.70
 -12  14  -1  468.55   26.40
 -14 -14  -1  414.56   28.40
  14 -14   1  396.66   22.70
 -14 -14  -1  436.76   27.70
  14 -14   1  422.46   20.60
  14  14   1  442.46   23.80
 -14  14  -1  446.06   24.30
  14  14   1  462.45   21.40
  16 -14   1   59.49    9.70
 -16 -14  -1   71.29   15.50
  16  14   1   78.39    7.10
 -16  14  -1   91.29   15.20
 -15 -15   1  128.99   18.30
 -15 -15   1  128.49   18.50
  15 -15  -1  105.49   10.10
  15  15  -1  120.79   11.30
  15  15  -1   95.39    8.00
 -15  15   1  139.89   18.90
 -13 -15   1   74.09    9.70
  13 -15  -1   54.49    9.50
 -13 -15   1   44.00   13.60
 -13 -15   1   63.49   13.40
  13  15  -1   64.99    9.30
 -13  15   1   39.00   10.60
  13  15  -1   78.09   11.40
  11 -15  -1  145.89   13.70
 -11 -15   1  152.88   14.00
  11 -15  -1  124.59   14.50
 -11 -15   1  157.38   22.70
 -11 -15   1  129.09   24.10
 -11 -15   1  138.79   14.40
  11  15  -1  129.69   13.50
  11  15  -1  106.59   26.60
 -11  15   1  158.78   17.60
  11  15  -1  157.98   18.00
  -9 -15   1   16.60   14.10
   9 -15  -1   18.90   13.90
  -9 -15   1   18.70   16.80
  -9 -15   1   15.10   10.00
  -9 -15   1   26.60   23.20
   9  15  -1   38.10   17.70
  -9  15   1   15.90   12.40
  -9  15   1   35.30   10.10
   9  15  -1   26.90    7.90
   9  15  -1   16.10   10.50
  -7 -15   1   16.10   10.60
   7 -15  -1   30.50    8.00
  -7 -15   1    9.30   14.80
  -7 -15   1   17.70   15.40
  -7  15   1   15.80   16.50
   7  15  -1   23.90   15.10
   7  15  -1   28.60   12.30
  -7  15   1   13.50   14.80
  -7  15   1   23.20   18.60
  -5 -15   1   95.79   18.70
  -5 -15   1  102.59   19.50
  -5 -15   1   67.89   12.40
  -5 -15   1   71.89   18.10
   5 -15  -1   92.49   12.00
  -5  15   1   87.49   13.50
   5  15  -1   64.29   12.30
  -5  15   1   98.29   14.30
  -5  15   1   34.80   20.70
   5  15  -1   87.59   12.30
   5  15  -1   76.49   14.90
   3 -15  -1   32.10    7.80
  -3 -15   1   33.30    9.60
  -3 -15   1   36.00   18.10
   3  15  -1   48.70   13.20
   3  15  -1   20.10   12.50
  -3  15   1    4.90   11.60
   3  15  -1   31.10   14.20
  -3  15   1   41.70   11.50
   3  15  -1   38.10    8.20
  -1 -15   1  215.68   17.60
   1 -15  -1  226.88   16.40
  -1 -15   1  239.48   27.40
   1 -15  -1  195.38   28.20
   1 -15  -1  218.48   26.00
  -1 -15   1  236.18   32.20
   1  15  -1  209.18   20.40
  -1  15   1  210.58   15.80
  -1  15   1  211.38   23.00
  -1  15   1  255.67   22.40
   1  15  -1  201.08   20.40
   1  15  -1  219.38   21.00
  -1 -15  -1   94.59   14.10
  -1 -15  -1   99.59   17.70
   1 -15   1   82.29   13.70
  -1 -15  -1   94.59   21.70
  -1  15  -1   80.59   13.50
  -1  15  -1   97.29   16.60
   1  15   1  111.79   17.40
   1  15   1   85.89   14.60
   1  15   1   93.29   15.10
   1  15   1  102.99   16.50
  -3 -15  -1   36.30   15.70
   3 -15   1   48.90    9.00
  -3 -15  -1   62.99   19.90
  -3 -15  -1   38.50    9.50
   3 -15   1   61.59   21.60
  -3  15  -1   79.79   13.00
   3  15   1   86.39   12.20
  -3  15  -1   58.59    8.80
  -3  15  -1   50.09   12.00
   3  15   1   61.79   17.30
  -3  15  -1   67.09   12.40
   3  15   1   57.39   17.20
  -5 -15  -1   58.79   17.80
  -5 -15  -1   63.09   13.70
   5 -15   1   31.60    8.40
  -5 -15  -1   24.80    9.30
  -5 -15  -1   29.50   17.70
   5  15   1   -7.10   17.30
  -5  15  -1   24.40   10.80
   5  15   1   28.20   16.50
   5  15   1  -10.90   26.00
  -5  15  -1   30.70   10.60
   5  15   1   29.00    8.40
  -5  15  -1   31.50   11.00
  -5  15  -1   51.69    8.60
  -7 -15  -1    7.90   18.40
  -7 -15  -1    3.20   17.00
  -7 -15  -1   23.30   16.20
   7 -15   1    2.80    8.10
  -7 -15  -1   26.20    9.80
   7  15   1   -6.40    8.20
  -7  15  -1   14.00   11.60
  -7  15  -1   21.50   15.20
  -7  15  -1    0.40   10.40
  -9 -15  -1   14.30    8.80
  -9 -15  -1   26.40   20.00
  -9 -15  -1    5.00   11.80
  -9 -15  -1   22.40   13.30
   9 -15   1   16.80    9.60
  -9  15  -1   -0.40    9.00
  -9  15  -1   12.20    8.90
   9  15   1   21.80    7.80
  -9  15  -1   14.60   11.70
   9  15   1   36.40   13.10
  11 -15   1   19.30    7.60
  11 -15   1   10.10    9.80
 -11 -15  -1  -25.40   12.70
 -11 -15  -1    9.00   12.90
 -11 -15  -1    0.10   13.50
 -11 -15  -1    7.00    7.60
 -11  15  -1    7.20   17.90
 -11  15  -1    3.10   11.20
 -11  15  -1   18.40   10.80
  11  15   1   -4.90    6.90
  13 -15   1   49.00    9.80
  13 -15   1   47.80    8.10
 -13 -15  -1   33.90   12.10
 -13 -15  -1   66.99   14.60
  13  15   1   53.99   12.20
  13  15   1   67.19    8.60
 -13  15  -1   62.59   11.20
  15 -15   1   26.30   11.70
 -15 -15  -1   22.00   12.90
 -15 -15  -1  -15.10   24.90
 -15 -15  -1   20.80    7.60
 -15  15  -1    3.80    8.50
  15  15   1    7.90    4.50
 -14 -16   1   -7.80   15.50
  14 -16  -1   18.40   11.60
 -14 -16   1   -7.80   14.30
  14  16  -1    9.60    4.00
  14  16  -1   21.20    8.10
 -14  16   1   25.80    8.80
 -12 -16   1   26.90   12.70
 -12 -16   1   37.40   15.60
 -12 -16   1   46.80    8.80
  12 -16  -1   30.20    9.40
 -12  16   1   38.50    9.80
  12  16  -1   30.80    6.20
  12  16  -1   38.60   11.10
 -10 -16   1  210.98   26.80
 -10 -16   1  205.68   24.80
  10 -16  -1  231.88   16.50
 -10 -16   1  207.88   15.60
  10 -16  -1  215.38   17.40
 -10 -16   1  246.98   16.80
 -10  16   1  188.88   19.30
  10  16  -1  211.38   22.50
  10  16  -1  233.08   14.50
 -10  16   1  234.48   35.00
  -8 -16   1   48.60   10.10
  -8 -16   1   62.39   17.20
  -8 -16   1   43.10   17.80
   8 -16  -1   53.69    9.00
  -8 -16   1   40.40   10.70
   8  16  -1   59.09   12.30
   8  16  -1   36.90   18.40
   8  16  -1   55.19    8.80
  -8  16   1   51.09   13.70
  -8  16   1   56.19   11.90
  -6 -16   1   -6.30   12.20
   6 -16  -1   -1.90    7.50
  -6 -16   1   35.60   17.30
  -6 -16   1   -0.30   17.20
  -6 -16   1    5.70   10.20
  -6  16   1   31.10   13.00
   6  16  -1   13.50   16.90
   6  16  -1   24.10   11.90
   6  16  -1   -7.50    7.00
  -6  16   1    5.60    9.60
  -6  16   1   13.80    9.60
  -4 -16   1    7.20   10.40
   4 -16  -1   11.50   12.30
  -4 -16   1   -8.50   17.30
  -4 -16   1   -8.60   17.50
   4 -16  -1    3.10   14.10
   4  16  -1    6.70   14.90
   4  16  -1   21.40   14.20
   4  16  -1    0.20   10.90
  -4  16   1   14.90    8.40
  -4  16   1   23.20   13.60
  -2 -16   1  119.49   16.00
   2 -16  -1  106.89   13.00
  -2 -16   1  112.49   21.90
   2 -16  -1  129.79   19.60
  -2 -16   1  104.19   22.30
   2  16  -1   87.39   16.40
   2  16  -1  107.29   14.70
   2  16  -1  121.39   17.90
  -2  16   1  105.09   17.10
  -2  16   1  112.19   13.70
   2  16  -1   86.79   12.60
  -2  16   1   77.49   14.70
  -2  16   1   91.49   17.30
   0 -16  -1   46.40   20.20
   0 -16   1   33.20   21.50
   0 -16   1   21.80    9.30
   0 -16  -1   26.30   11.70
   0 -16  -1   31.00    8.80
   0 -16   1   38.70   26.40
   0 -16  -1   -4.50   17.50
   0  16   1   18.70    8.40
   0  16   1   40.30   15.10
   0  16  -1   14.20   10.20
   0  16   1   14.00   11.20
   0  16  -1   13.10   10.60
   0  16   1   35.50   14.00
   0  16  -1   21.00   11.60
   0  16  -1   24.10    8.00
  -2 -16  -1   13.30    8.60
   2 -16   1   25.10    9.60
  -2 -16  -1    5.70   18.00
  -2 -16  -1   14.10   16.90
   2 -16   1   27.30   13.50
  -2  16  -1   35.10    7.80
  -2  16  -1   17.20   11.40
   2  16   1   15.80   16.60
   2  16   1   35.30   10.20
  -2  16  -1   20.60   10.10
   2  16   1   11.60   11.60
  -2  16  -1   26.00   11.00
   2  16   1   26.00   13.50
  -4 -16  -1   35.10   20.50
  -4 -16  -1   30.80   16.40
   4 -16   1   14.60    8.30
  -4 -16  -1   18.30   10.40
  -4  16  -1   35.00   17.40
  -4  16  -1   16.70   10.90
   4  16   1   12.90   13.60
  -4  16  -1    6.90   11.60
   4  16   1   19.60   12.40
   4  16   1   55.29   20.50
   6 -16   1   19.70    8.80
  -6 -16  -1   21.60   11.30
  -6 -16  -1    6.70    9.30
  -6 -16  -1   11.70   15.60
  -6 -16  -1   25.80   21.60
  -6  16  -1    9.30   10.40
  -6  16  -1   20.80    8.30
  -6  16  -1   11.30    9.40
   6  16   1    8.20    7.50
   6  16   1   33.20   14.80
   8 -16   1    1.40    7.40
  -8 -16  -1    4.70    9.10
  -8 -16  -1    7.60    8.90
  -8 -16  -1    1.20   15.60
  -8 -16  -1  -18.20   14.80
   8  16   1   18.60   14.50
  -8  16  -1    9.80   10.20
  -8  16  -1    1.90    8.60
   8  16   1    5.70    7.30
  -8  16  -1   22.00   10.00
 -10 -16  -1   87.39   14.40
 -10 -16  -1  116.79   12.30
 -10 -16  -1   82.69   15.10
  10 -16   1  106.89   13.30
 -10 -16  -1  102.69   20.00
 -10  16  -1  126.89   18.50
 -10  16  -1  111.09   16.30
  10  16   1  101.19   17.10
  10  16   1  118.59   12.30
 -10  16  -1  120.29   18.40
 -12 -16  -1   23.60   14.30
  12 -16   1   18.80    7.50
  12 -16   1    1.40    7.90
 -12 -16  -1   -4.30   11.20
  12  16   1    5.60    6.00
 -12  16  -1    5.00    9.10
 -14 -16  -1   -5.50   12.20
 -14 -16  -1    1.10   17.50
  14 -16   1   -5.40    9.90
 -14 -16  -1   -8.40    6.30
  14  16   1    3.40    4.50
 -14  16  -1   13.70    7.80
 -13 -17   1   24.90   12.90
 -13 -17   1   10.10   17.00
  13 -17  -1    8.80    8.40
  13  17  -1   21.00    4.80
  13  17  -1   21.70   12.90
 -13  17   1   11.60    7.70
 -11 -17   1   69.79    9.10
 -11 -17   1   65.09   18.00
 -11 -17   1   93.09   10.40
 -11 -17   1   69.79   14.90
  11 -17  -1  100.59   13.40
 -11  17   1   83.59   12.00
  11  17  -1  100.69    9.90
  11  17  -1   62.29   10.40
  -9 -17   1   11.50   17.00
  -9 -17   1   -2.20   14.00
  -9 -17   1   25.10    9.70
   9 -17  -1   13.40    8.90
   9 -17  -1   20.60    8.10
  -9 -17   1   11.60    7.70
  -9  17   1   23.60   12.90
  -9  17   1   20.50   10.00
   9  17  -1   31.80   11.70
   9  17  -1   18.10    8.20
  -7 -17   1   28.10    8.80
  -7 -17   1   46.10   11.00
   7 -17  -1    8.00    7.50
  -7 -17   1   47.70   20.30
  -7 -17   1   -7.50   16.80
   7  17  -1   20.20   18.40
  -7  17   1   49.70   14.30
   7  17  -1   27.90    8.50
   7  17  -1   32.20   12.40
  -7  17   1   33.50    9.70
  -5 -17   1   47.20   22.10
   5 -17  -1   50.69    9.20
  -5 -17   1   48.70   11.00
  -5 -17   1   54.79   19.80
  -5 -17   1   48.20   12.30
  -5  17   1   53.99   11.60
  -5  17   1   34.60    9.70
   5  17  -1   74.19   12.70
   5  17  -1   50.39    8.20
  -5  17   1   74.59   14.40
   5  17  -1   48.10   17.80
   3 -17  -1    7.30    9.40
  -3 -17   1   -1.20   10.20
   3 -17  -1   -0.90   11.00
  -3 -17   1   22.00   27.20
  -3 -17   1    5.80   13.50
  -3 -17   1  -13.20   19.10
  -3  17   1  -10.30    9.60
   3  17  -1   30.40   13.10
  -3  17   1   -8.10   12.80
  -3  17   1    9.80    8.60
   3  17  -1    4.30    7.10
   3  17  -1   10.40   10.80
   3  17  -1   14.70   18.90
  -1 -17   1   12.30   32.10
   1 -17  -1   53.09   10.80
  -1 -17   1   47.40   10.90
  -1 -17   1   35.00   31.90
   1 -17  -1   65.69   12.80
  -1  17   1   47.80   17.90
   1  17  -1   44.50    8.20
  -1  17   1   56.69    9.50
   1  17  -1   55.19   11.70
   1  17  -1   49.60   13.00
  -1  17   1   39.60   10.80
  -1  17   1   48.10   14.70
   1  17  -1   50.39   15.10
  -1 -17  -1   -1.30   19.20
  -1 -17  -1   24.00   14.30
  -1 -17  -1   36.00   12.00
  -1 -17  -1   75.89   33.00
   1 -17   1   39.10   12.80
   1 -17   1   34.10    9.30
  -1  17  -1   36.50   11.80
  -1  17  -1   62.49   11.70
  -1  17  -1   31.90    8.20
   1  17   1   36.50    8.80
   1  17   1   36.90   14.50
  -1  17  -1   14.90   14.10
   1  17   1   33.30   24.40
   1  17   1   23.80   10.80
   3 -17   1    8.20    9.40
  -3 -17  -1   -4.60   10.20
  -3 -17  -1   24.20   19.30
  -3 -17  -1  -23.70   22.80
   3  17   1   20.90    7.90
  -3  17  -1   15.60   10.70
  -3  17  -1    0.40   10.50
   3  17   1   -1.30   11.20
   3  17   1   31.50   15.10
  -3  17  -1    4.10   13.30
  -3  17  -1   23.10    7.50
  -5 -17  -1   24.10   18.90
  -5 -17  -1    6.30    9.60
  -5 -17  -1   24.50   18.60
   5 -17   1   33.50    9.30
   5  17   1   28.90    8.20
   5  17   1   33.80   15.30
   5  17   1   -1.20   12.80
  -5  17  -1   37.60   10.90
  -5  17  -1   24.80    7.30
  -5  17  -1   23.20    9.70
  -7 -17  -1   11.30   16.50
   7 -17   1    6.70    7.10
  -7 -17  -1    7.30   17.60
  -7 -17  -1   16.50    8.60
  -7  17  -1    2.30   10.10
   7  17   1   12.30    7.70
  -7  17  -1    0.00    8.80
  -7  17  -1    8.90    8.10
   7  17   1   28.50   17.10
  -9 -17  -1   -0.40    8.80
   9 -17   1   17.90   10.70
  -9 -17  -1   20.80   16.20
  -9 -17  -1    8.20   13.70
   9  17   1    8.30    9.90
  -9  17  -1   12.00    9.60
  -9  17  -1    4.30    9.90
  -9  17  -1    0.10   12.80
  11 -17   1   16.80    7.50
 -11 -17  -1   29.60   12.20
 -11 -17  -1   24.30   16.40
  11 -17   1   16.90    8.10
 -11  17  -1   14.00    8.20
  11  17   1   20.80    6.40
 -13 -17  -1   46.50   17.30
 -13 -17  -1   55.89   14.30
  13 -17   1   54.79   10.00
 -13 -17  -1   67.69    9.10
  13  17   1   62.39    7.30
 -13  17  -1   49.99    8.30
  12 -18  -1   22.90    8.80
 -12 -18   1   60.29   13.90
 -12 -18   1   38.80    6.00
 -12  18   1   35.90    7.70
  12  18  -1   39.40    5.60
  12  18  -1   70.19   13.30
  10 -18  -1   31.50    9.60
 -10 -18   1   28.70   18.40
 -10 -18   1   26.40   14.20
 -10  18   1   19.70    8.50
  10  18  -1   49.50   10.30
  10  18  -1   29.80    6.80
   8 -18  -1   90.89   10.50
  -8 -18   1  102.99   12.60
   8 -18  -1   86.99   14.80
  -8 -18   1   92.39   26.20
  -8 -18   1  103.19   14.10
  -8 -18   1  129.59   20.70
  -8  18   1  102.59   14.90
   8  18  -1  130.29   18.60
  -8  18   1   98.59   15.60
   8  18  -1  100.69   11.60
  -6 -18   1   96.89   13.90
  -6 -18   1   69.39   22.00
  -6 -18   1   98.39   16.80
   6 -18  -1   87.19   12.20
  -6 -18   1   62.19   20.60
   6  18  -1   74.89   20.40
  -6  18   1  125.89   20.60
   6  18  -1   61.99    9.00
  -6  18   1   65.09   11.30
  -4 -18   1   36.10   20.50
  -4 -18   1   14.10    9.80
  -4 -18   1   -1.20   21.40
   4 -18  -1    2.00    7.70
   4  18  -1    1.50    7.10
   4  18  -1   27.20   17.80
   4  18  -1   33.70   12.10
  -4  18   1   10.80   13.90
  -4  18   1   -3.10    9.20
  -4  18   1   27.80    9.70
  -2 -18   1  125.59   24.90
  -2 -18   1   89.69   15.00
   2 -18  -1  104.09   14.00
   2 -18  -1   73.29   13.40
  -2 -18   1  149.59   27.30
   2  18  -1   97.79   13.80
  -2  18   1   95.19   14.20
  -2  18   1  150.38   21.90
   2  18  -1   83.79   18.00
  -2  18   1  115.29   16.50
   2  18  -1   95.19   12.10
   2  18  -1  108.09   14.50
   0 -18  -1  306.87   19.10
   0 -18  -1  311.27   22.60
   0 -18   1  307.77   19.20
   0 -18   1  348.17   24.00
   0  18  -1  317.27   22.80
   0  18   1  307.07   22.10
   0  18   1  294.57   31.00
   0  18  -1  301.87   17.10
   0  18  -1  294.27   27.20
   0  18   1  315.07   18.90
   0  18  -1  285.87   22.50
   0  18   1  288.07   26.70
  -2 -18  -1   19.30   11.00
  -2 -18  -1    3.10    8.60
  -2 -18  -1   12.80   20.30
  -2 -18  -1  -35.50   19.90
   2 -18   1   -0.10   14.10
   2 -18   1   -9.20    7.50
   2  18   1   16.70   20.90
   2  18   1    5.50    7.50
  -2  18  -1   24.80   14.30
  -2  18  -1   22.80   11.30
  -2  18  -1   15.90    7.20
  -2  18  -1    0.30   10.00
   2  18   1    6.20   10.60
  -4 -18  -1    8.50   11.10
  -4 -18  -1   19.70    8.80
  -4 -18  -1   49.20   21.10
   4 -18   1    9.00    7.60
  -4 -18  -1   13.60   19.40
  -4  18  -1   33.50   11.50
  -4  18  -1   32.30    8.50
   4  18   1   16.60    8.10
  -4  18  -1   36.90   10.00
   4  18   1    3.20   12.00
   6 -18   1   73.09   11.60
  -6 -18  -1   76.79   19.50
  -6 -18  -1   46.20    9.10
  -6 -18  -1   75.69   21.40
  -6  18  -1   64.69   17.10
  -6  18  -1   38.60    9.90
   6  18   1   56.69   10.60
  -8 -18  -1  256.67   28.10
  -8 -18  -1  223.48   16.80
  -8 -18  -1  322.67   45.40
   8 -18   1  236.08   15.10
  -8  18  -1  238.68   19.00
  -8  18  -1  247.28   19.90
   8  18   1  212.98   15.20
  -8  18  -1  254.67   17.20
 -10 -18  -1   90.09   11.20
 -10 -18  -1   80.59   16.00
  10 -18   1   64.09   10.50
 -10 -18  -1   70.39   18.30
  10 -18   1   84.59   12.20
  10  18   1   71.89    9.20
 -10  18  -1   81.99   11.70
 -12 -18  -1   16.40    5.50
  12 -18   1   24.90    8.70
 -12 -18  -1   12.60   13.20
 -12  18  -1   11.80    7.10
  12  18   1   22.30    4.90
 -11 -19   1  120.99   23.40
  11 -19  -1  145.99   14.60
 -11 -19   1  135.39   10.20
  11  19  -1  122.09    8.60
 -11  19   1  129.59   11.80
  -9 -19   1    2.20   20.30
  -9 -19   1   26.30    9.50
   9 -19  -1   22.00   10.50
  -9 -19   1   26.60   17.90
   9  19  -1   15.80    5.60
  -9  19   1   18.30    7.80
   9  19  -1   16.10   11.00
  -7 -19   1    3.10   16.60
   7 -19  -1   17.10    9.80
   7 -19  -1   41.40    9.70
  -7 -19   1   47.80    8.30
  -7 -19   1   45.80   23.30
   7  19  -1   31.70   11.20
   7  19  -1   29.20    6.70
  -7  19   1   28.60    9.80
  -5 -19   1   18.60    8.60
  -5 -19   1   16.10   24.00
   5 -19  -1   22.20    8.00
  -5 -19   1   33.10   22.10
   5  19  -1   52.49   18.80
  -5  19   1    4.80   13.20
   5  19  -1   28.70   12.50
   5  19  -1   13.10    6.50
  -3 -19   1   22.80   14.20
  -3 -19   1   -9.80   21.50
   3 -19  -1   15.50    7.80
  -3 -19   1   25.80   38.50
  -3 -19   1   17.10   11.90
   3 -19  -1   -0.40   12.80
   3  19  -1    5.20   12.50
   3  19  -1   19.00    9.10
  -3  19   1   26.50   10.50
   3  19  -1   37.60   16.30
  -3  19   1    7.30    8.90
   3  19  -1   19.00   12.50
  -1 -19   1   54.49   14.60
  -1 -19   1   20.40    8.30
   1 -19  -1   22.80    8.60
   1  19  -1   42.10    8.90
   1  19  -1   33.60   15.40
   1  19  -1   30.90   12.80
  -1  19   1   42.10   10.40
  -1 -19  -1   61.79    9.90
   1 -19   1   55.39   23.30
  -1 -19  -1   49.30   12.40
  -1 -19  -1   53.99   29.50
   1 -19   1   50.89    9.00
   1  19   1   80.39   12.80
  -1  19  -1   59.69   12.90
  -1  19  -1   48.20   15.40
  -1  19  -1   59.19   10.30
   3 -19   1  343.17   18.60
  -3 -19  -1  271.87   24.90
  -3 -19  -1  350.26   19.30
  -3 -19  -1  328.77   38.30
  -3  19  -1  310.37   25.30
  -3  19  -1  363.66   23.60
  -3  19  -1  344.27   19.90
   3  19   1  348.27   28.50
  -5 -19  -1  353.56   25.70
  -5 -19  -1  356.96   36.30
  -5 -19  -1  404.96   40.40
  -5 -19  -1  431.26   20.50
   5 -19   1  412.26   19.90
  -5  19  -1  437.26   23.90
  -5  19  -1  396.36   19.70
  -5  19  -1  363.76   27.10
   5  19   1  397.46   20.10
  -7 -19  -1   47.70   18.80
   7 -19   1   71.59   11.30
  -7 -19  -1   43.70   21.30
  -7 -19  -1   52.29    9.40
  -7  19  -1   55.39    9.90
   7  19   1   55.29    8.10
  -7  19  -1   48.40    9.20
  -7  19  -1   47.00   11.30
   9 -19   1   25.50    8.40
  -9 -19  -1   42.60    7.30
  -9 -19  -1   55.49   16.00
  -9 -19  -1   51.49   20.60
   9  19   1   47.80    7.20
  -9  19  -1   29.00    7.40
 -11 -19  -1   26.40    6.10
  11 -19   1   36.70    8.50
 -11 -19  -1   10.50   13.00
 -11  19  -1   37.40    7.10
  -8 -20   1  145.69   12.10
   8 -20  -1  122.09   16.90
  -8 -20   1  161.58   29.80
  -8  20   1  152.48   12.70
   8  20  -1  131.09    9.90
  -6 -20   1  -13.20   30.00
  -6 -20   1   68.19   10.90
   6 -20  -1   42.80   14.70
  -6 -20   1   47.50    8.80
   6  20  -1   57.09   11.90
   6  20  -1   45.00    6.90
  -6  20   1   68.19   11.70
  -4 -20   1  146.69   14.10
  -4 -20   1  145.69   17.00
   4 -20  -1  121.69   15.10
   4  20  -1   99.59   13.60
   4  20  -1  135.79   11.80
  -4  20   1  134.49   14.10
  -2 -20   1   66.79   11.80
   2 -20  -1   60.59    9.40
   2 -20  -1   81.59   13.20
  -2 -20   1   80.99   12.70
  -2  20   1   73.09   10.60
   2  20  -1   77.99   10.90
  -2  20   1  103.49   15.70
   2  20  -1   86.89   13.80
   0 -20   1    8.50   11.20
   0 -20   1    7.60    7.50
   0 -20  -1   14.50   10.20
   0 -20  -1    0.40    8.50
   0  20  -1    0.30    6.40
   0  20   1   19.30    7.70
   0  20  -1   12.40    9.90
   0  20  -1   19.80   11.20
   0  20   1   -4.00    9.20
   2 -20   1    0.30    7.30
  -2 -20  -1   -0.30    9.50
  -2 -20  -1    9.30    8.80
  -2  20  -1   -5.00    8.80
  -2  20  -1    4.80    6.70
   2  20   1   -8.00    7.60
   2  20   1    7.10   11.00
  -2  20  -1   -2.90   10.20
  -4 -20  -1  143.19   16.20
  -4 -20  -1  158.18   16.40
  -4 -20  -1  135.39   25.40
   4 -20   1  133.19   12.50
  -4 -20  -1  139.09   38.50
  -4  20  -1  132.49   14.90
  -4  20  -1  117.89   16.40
   4  20   1  133.69   13.10
  -4  20  -1  130.79   12.60
  -6 -20  -1  122.19   34.80
   6 -20   1   55.79    8.60
  -6 -20  -1   45.30   26.80
  -6 -20  -1   33.00    8.20
  -6  20  -1   45.00    9.00
   6  20   1   53.49    7.60
  -6  20  -1   63.29   11.30
  -6  20  -1   55.99    8.80
   8 -20   1   29.20    8.60
  -8 -20  -1   40.70   18.10
   8 -20   1   18.30    9.60
  -8 -20  -1   29.40    7.20
   8  20   1   19.50    6.10
  -8  20  -1   42.10    7.70
   7 -21  -1   33.70   21.30
  -7 -21   1   33.90    7.10
  -7 -21   1   33.50   25.00
   7  21  -1   19.50    4.90
  -7  21   1   23.80    6.00
  -5 -21   1   12.40    9.60
   5 -21  -1   -8.70   13.30
  -5 -21   1   -0.80    7.10
   5  21  -1    7.00    4.90
  -5  21   1   -3.80    6.30
  -3 -21   1  282.57   24.20
  -3 -21   1  278.57   18.70
  -3  21   1  336.47   18.60
   3  21  -1  297.77   15.20
  -1 -21   1  364.66   21.90
   1 -21  -1  343.87   22.00
  -1 -21   1  371.96   19.50
   1  21  -1  380.16   17.60
   1  21  -1  376.76   21.50
   1  21  -1  371.46   30.60
  -1  21   1  390.86   20.70
  -1 -21  -1  186.38   17.10
   1 -21   1  180.28   15.40
   1  21   1  178.68   13.00
  -1  21  -1  234.48   19.90
  -1  21  -1  214.28   16.20
   1  21   1  160.18   15.80
  -1  21  -1  169.28   12.40
  -3 -21  -1  294.87   18.40
  -3  21  -1  297.37   24.00
  -3  21  -1  259.27   15.20
  -3  21  -1  260.57   17.10
   3  21   1  278.37   14.90
  -5 -21  -1   43.10   26.30
  -5 -21  -1   44.90    8.10
   5 -21   1   74.39   10.00
  -5  21  -1   57.49    8.30
  -5  21  -1   38.20   18.50
   5  21   1   79.49    9.60
   7 -21   1   13.00   10.20
  -7 -21  -1   29.20    6.70
  -7 -21  -1    5.00   22.20
  -7  21  -1   30.90    7.30
   7  21   1   22.30    7.20
  -4 -22   1  197.18   18.00
  -4  22   1  198.88   13.00
   4  22  -1  170.98   12.00
  -2 -22   1   93.59   15.50
   2  22  -1   73.99   10.80
   0 -22  -1   61.19   10.80
   0 -22   1   95.69   15.90
   0  22  -1   42.30    8.70
   0  22   1   51.09   10.10
   0  22  -1   50.09   10.10
  -2 -22  -1    0.80   10.00
   2 -22   1   -8.80   14.50
  -2  22  -1   12.30    8.00
  -2  22  -1    2.50    8.00
  -4 -22  -1  181.58   14.10
  -4  22  -1  157.68   13.00
   4  22   1  128.89   12.30
  20   0  -2  664.53   31.30
  20   0  -2  738.83   29.30
 -20   0   2  705.93   30.30
 -18   0   2  757.12   34.00
  18   0  -2  743.73   32.50
  18   0  -2  753.02   34.20
 -16   0   2  245.68   14.60
  16   0  -2  249.97   22.10
  16   0  -2  283.87   16.60
  16   0  -2  285.37   19.90
 -16   0   2  270.97   20.80
 -14   0   2 1230.58   46.50
  14   0  -2 1256.57   49.00
 -14   0   2 1282.07   46.20
  14   0  -2 1278.77   50.19
 -12   0   2 1272.37   46.50
  12   0  -2 1274.07   48.20
  12   0  -2 1207.18   44.60
  12   0  -2 1117.39   54.39
 -12   0   2 1351.76   46.20
 -10   0   2 1197.38   44.30
  10   0  -2 1179.48   45.50
 -10   0   2 1254.47   54.29
  10   0  -2 1154.08   46.70
   8   0  -2  718.33   27.80
   8   0  -2  717.63   27.40
   8   0  -2  692.13   30.40
  -8   0   2  655.23   33.70
  -8   0   2  646.74   40.90
   6   0  -2 1061.39   37.20
   6   0  -2  996.60   37.20
  -6   0   2 1041.80   42.10
  -6   0   2 1111.69   44.80
  -4   0   2 2158.58   75.29
   4   0  -2 2027.70   70.09
   2   0  -2 1744.83   60.09
  -2   0   2 1692.03   60.29
   0   0   2 6932.11  217.98
   0   0  -2 6872.31  217.98
   0   0   2 6033.80  217.08
   0   0  -2 6287.27  217.08
  -2   0  -2 9909.01  331.77
   2   0   2 9999.00  331.67
  -4   0  -2 1304.67   45.20
   4   0   2 1183.18   45.30
   4   0   2 1294.57   46.60
   6   0   2 2763.12  100.59
   6   0   2 2698.93   96.29
  -8   0  -2 2639.64   94.29
   8   0   2 2619.04   95.09
  10   0   2  897.01   33.90
  10   0   2  963.90   42.20
  10   0   2  859.71   36.70
  12   0   2   20.30    9.70
  12   0   2    9.60   18.20
  12   0   2   19.00    8.80
 -12   0  -2   16.80   12.30
  12   0   2   21.20    6.90
  14   0   2   29.90    7.90
 -14   0  -2   35.10   10.80
  14   0   2   49.70   11.10
  16   0   2  966.10   41.40
  18   0   2  669.33   33.20
  18   0   2  703.63   30.50
  18   0   2  689.83   28.30
 -18   0  -2  668.33   32.20
  20   0   2  702.63   27.50
 -20   0  -2  734.23   30.70
  20   0   2  706.53   29.30
  21  -1  -2  469.25   23.20
  21  -1  -2  466.55   19.90
 -21  -1   2  448.56   20.70
  21   1  -2  435.16   19.70
  21   1  -2  434.56   24.40
 -21   1   2  455.85   20.80
  19  -1  -2  422.76   27.50
  19  -1  -2  322.47   20.60
 -19  -1   2  303.17   30.30
 -19   1   2  353.16   21.60
  19   1  -2  336.77   21.10
 -17  -1   2   -6.10    6.50
  17  -1  -2    6.00    8.70
 -17  -1   2   10.00    8.80
  17  -1  -2    4.20    7.70
 -17   1   2    1.10    9.30
  17   1  -2   26.40    7.50
  17   1  -2   18.40    7.60
  15  -1  -2   33.70    9.20
 -15  -1   2    4.30   12.20
  15  -1  -2   38.10    8.60
  15   1  -2   42.00   10.30
  15   1  -2   32.20    8.60
 -15   1   2   23.80    7.20
  15   1  -2   13.90    8.40
 -13  -1   2  399.16   20.20
  13  -1  -2  438.46   23.10
 -13  -1   2  415.96   21.00
  13  -1  -2  420.56   21.90
 -13   1   2  433.06   20.40
  13   1  -2  438.96   22.80
  13   1  -2  418.86   22.30
 -13   1   2  420.06   20.30
 -11  -1   2 2473.65   84.89
  11  -1  -2 2326.67   83.69
 -11  -1   2 2471.25   97.39
  11  -1  -2 2428.26   86.79
 -11   1   2 2531.25   84.79
  11   1  -2 2484.15   86.89
  11   1  -2 2332.27   94.99
   9  -1  -2 1598.64   58.39
   9  -1  -2 1612.84   57.79
  -9  -1   2 1601.74   57.49
   9  -1  -2 1608.04   58.99
  -9  -1   2 1647.34   65.99
   9  -1  -2 1535.05   59.59
   9   1  -2 1581.34   57.39
  -9   1   2 1529.45   72.09
   9   1  -2 1741.63   58.89
  -9   1   2 1649.44   64.49
  -9   1   2 1553.84   57.39
   9   1  -2 1517.95   58.79
   9   1  -2 1589.84   58.49
  -7  -1   2 2817.32  106.09
   7  -1  -2 2959.30   96.69
  -7  -1   2 2793.32  103.39
   7   1  -2 2810.82   96.29
  -7   1   2 2787.32  102.79
  -7   1   2 2901.81  101.29
   7   1  -2 2650.53   97.99
   5  -1  -2 4583.44  161.48
  -5  -1   2 5058.29  167.38
   5  -1  -2 4916.91  161.88
   5   1  -2 4554.94  161.58
  -5   1   2 5099.69  166.48
  -3  -1   2 2186.18   71.39
  -3  -1   2 1785.52   67.59
   3  -1  -2 2039.80   69.79
   3   1  -2 1989.80   66.79
  -3   1   2 1997.90   70.39
   1  -1  -2 1144.59   40.20
  -1  -1   2 1157.38   42.10
  -1  -1   2 1184.98   39.80
   1  -1  -2 1218.48   41.90
  -1   1   2 1174.68   39.90
   1   1  -2 1176.68   39.90
  -1   1   2 1182.98   41.90
   1  -1   2 1303.47   44.10
   1  -1   2 1264.87   44.30
  -1  -1  -2 1321.97   45.20
  -1  -1  -2 1213.78   45.00
  -1   1  -2 1315.67   44.20
   1   1   2 1299.27   45.20
   1   1   2 1241.78   44.90
  -3  -1  -2   14.40    5.00
   3  -1   2   21.30    4.10
   3  -1   2   15.40    2.50
  -3  -1  -2   17.40    4.00
  -3   1  -2   17.90    2.50
   3   1   2   16.40    4.20
   3   1   2   16.40    4.20
   5  -1   2  134.09    9.30
   5  -1   2  138.09    9.90
  -5  -1  -2  112.79   13.80
  -5  -1  -2  116.09   11.30
  -5   1  -2  129.29    7.60
   5   1   2  107.69   13.50
   5   1   2  125.69   10.30
   7  -1   2 1100.09   44.50
  -7  -1  -2 1084.09   45.60
   7  -1   2 1130.29   46.50
   7   1   2 1189.08   45.10
  -7   1  -2 1158.88   41.90
   7   1   2 1104.49   48.30
   9  -1   2  651.13   34.90
  -9  -1  -2  596.84   30.40
  -9  -1  -2  477.35   26.90
   9  -1   2  498.05   22.50
   9  -1   2  543.75   28.60
   9   1   2  563.54   28.50
   9   1   2  513.35   22.30
  11  -1   2 1255.27   45.80
  11  -1   2 1264.17   48.30
  11  -1   2 1206.88   58.29
  11   1   2 1254.37   45.60
  11   1   2 1307.47   58.09
  11   1   2 1236.78   48.40
  13  -1   2 2096.79   72.99
 -13  -1  -2 2134.59   77.59
  13  -1   2 2057.09   75.59
  13   1   2 1859.61   80.39
  13   1   2 2190.68   72.99
 -13   1  -2 2100.59   77.29
  13   1   2 2031.20   75.09
 -15  -1  -2 1386.46   55.59
  15  -1   2 1395.06   51.19
  15  -1   2 1377.26   54.59
  15  -1   2 1404.36   53.79
  15   1   2 1396.06   56.79
  15   1   2 1405.96   53.49
 -15   1  -2 1472.55   55.99
  15   1   2 1409.66   54.89
  15   1   2 1325.67   50.89
  17  -1   2  546.65   29.80
  17  -1   2  540.25   25.90
  17  -1   2  542.65   22.50
 -17  -1  -2  564.24   28.60
  17   1   2  561.24   24.30
  17   1   2  534.25   21.80
  17   1   2  539.35   26.20
 -17   1  -2  561.14   28.80
  17   1   2  570.24   30.20
 -19  -1  -2  151.48   16.10
  19  -1   2  174.98   19.70
  19  -1   2  152.38   14.20
  19  -1   2  163.48   12.00
  19   1   2  176.98   12.00
  19   1   2  162.88   13.80
 -19   1  -2  159.48   16.10
 -21  -1  -2   20.70    7.30
  21  -1   2   27.70    5.60
  21  -1   2   16.70    5.00
  21   1   2   15.00    5.30
  20  -2  -2  479.35   21.30
 -20  -2   2  460.85   22.60
  20  -2  -2  451.15   23.40
 -20   2   2  439.96   22.10
  20   2  -2  475.25   21.50
  20   2  -2  486.35   24.90
  18  -2  -2  575.44   26.00
  18  -2  -2  546.25   28.00
 -18  -2   2  569.64   27.80
  18   2  -2  541.55   24.40
  18   2  -2  541.85   26.20
  18   2  -2  549.54   28.40
 -18   2   2  532.75   30.10
  16  -2  -2 1197.48   48.80
 -16   2   2 1157.48   50.69
  16   2  -2 1204.28   48.80
  16   2  -2 1162.98   44.70
  14  -2  -2 1388.86   54.59
 -14  -2   2 1385.46   51.39
  14  -2  -2 1408.26   53.69
 -14   2   2 1439.06   50.19
  14   2  -2 1425.46   54.99
  14   2  -2 1414.16   53.79
  14   2  -2 1383.26   51.59
 -12  -2   2 1619.34   76.89
  12  -2  -2 1567.44   57.19
  12  -2  -2 1471.85   54.39
 -12  -2   2 1475.75   55.89
  12  -2  -2 1559.84   57.99
 -12  -2   2 1626.94   55.79
  12   2  -2 1550.54   57.69
  12   2  -2 1477.05   56.09
  12   2  -2 1495.45   65.59
 -12   2   2 1512.15   55.39
  12   2  -2 1576.84   58.59
 -12   2   2 1524.45   54.89
 -10  -2   2  775.72   42.10
 -10  -2   2  785.12   30.90
  10  -2  -2  779.52   32.30
  10  -2  -2  743.23   29.40
 -10   2   2  831.12   39.70
  10   2  -2  759.92   33.10
  10   2  -2  725.93   44.50
  10   2  -2  785.82   32.50
 -10   2   2  779.42   30.60
  -8  -2   2   21.80   10.60
   8  -2  -2   16.50    7.00
   8  -2  -2   22.10    5.50
  -8   2   2   22.80   14.30
   8   2  -2    7.00    7.30
  -8   2   2   12.70    8.20
   8   2  -2   14.00    5.00
  -6  -2   2  801.22   36.50
  -6  -2   2  788.22   32.60
   6  -2  -2  805.42   29.50
  -6   2   2  846.52   34.30
   6   2  -2  787.42   29.40
   6   2  -2  718.03   31.90
   4  -2  -2 2340.47   81.09
  -4  -2   2 2484.65   87.09
  -4  -2   2 2413.86   81.49
  -4   2   2 2373.16   84.09
  -4   2   2 2381.56   80.79
   4   2  -2 2395.66   81.19
  -2  -2   2 1647.84   55.49
   2  -2  -2 1689.83   57.59
   2  -2  -2 1581.74   55.59
  -2   2   2 1636.34   55.39
   2   2  -2 1622.94   55.49
  -2   2   2 1622.24   57.69
   0  -2   2 2972.00  103.79
   0  -2  -2 3076.19  104.29
   0  -2   2 3109.79  105.29
   0  -2  -2 3221.18  105.49
   0   2  -2 2983.20  103.69
   0   2   2 3060.09  103.99
   0   2   2 3193.48  105.49
   2  -2   2  516.05   20.70
  -2  -2  -2  551.54   22.00
  -2  -2  -2  539.35   22.80
   2  -2   2  531.65   19.90
   2   2   2  526.65   21.60
   2   2   2  557.04   22.30
  -4  -2  -2 2973.00  101.29
   4  -2   2 2746.63   99.49
  -4  -2  -2 2908.01  101.49
   4   2   2 2864.21  101.29
   4   2   2 2893.51  100.19
   6  -2   2 2515.75   89.39
  -6  -2  -2 2355.76   90.69
   6  -2   2 2556.74   88.69
  -6  -2  -2 2529.35   91.49
   6   2   2 2616.44   89.19
   6   2   2 2361.26   92.69
   8  -2   2  162.88   14.90
  -8  -2  -2  146.39   14.50
  -8  -2  -2  185.18   19.20
   8   2   2  168.18   14.90
   8   2   2  129.39   24.80
   8   2   2  147.99   11.60
 -10  -2  -2   28.40   15.50
  10  -2   2    9.40   11.20
  10  -2   2   20.20    8.50
 -10  -2  -2   -6.50    9.70
  10  -2   2   15.20    6.50
  10   2   2   21.30    6.20
  10   2   2   20.20   11.40
  10   2   2   15.70   11.40
  12  -2   2    1.80   19.90
  12  -2   2   21.90    6.40
 -12  -2  -2    4.90   11.20
 -12  -2  -2   20.40    9.20
  12   2   2   29.60    9.10
  12   2   2    7.80   19.20
 -12   2  -2   29.30    9.60
 -12   2  -2    9.10   13.30
  12   2   2   22.40   10.60
  12   2   2   19.20    8.90
 -14  -2  -2   28.90   10.10
  14  -2   2   19.90    9.30
  14  -2   2   11.70    7.10
 -14   2  -2   15.40   11.60
  14   2   2   20.80    8.80
  14   2   2   10.50    8.90
  16  -2   2  114.09   13.30
 -16  -2  -2  123.49   17.50
  16  -2   2  104.99   14.80
  16  -2   2  151.18   18.40
  16   2   2   98.19   12.90
  16   2   2  116.99   14.60
  16   2   2  117.09   20.00
  18  -2   2  363.56   28.60
 -18  -2  -2  414.26   23.70
  18  -2   2  411.26   21.30
  18  -2   2  392.86   16.90
  18   2   2  392.06   19.20
  18   2   2  388.66   21.40
 -18   2  -2  353.96   22.70
  18   2   2  379.76   27.00
 -20  -2  -2  862.91   34.30
  20  -2   2  792.72   37.30
  20  -2   2  839.52   30.80
  20  -2   2  809.92   32.50
  20   2   2  822.02   30.80
  20   2   2  806.82   32.60
 -20   2  -2  774.12   33.30
  21  -3  -2   38.50    5.60
  21  -3  -2   27.40    9.90
 -21  -3   2   22.20    5.40
 -21   3   2   30.20   10.20
  21   3  -2   23.50    4.70
  21   3  -2   42.30   12.80
  19  -3  -2   28.30    8.80
 -19  -3   2   48.20   10.50
  19  -3  -2   47.80    9.40
 -19   3   2   50.99   10.30
  19   3  -2   48.70    9.70
  19   3  -2   24.20   10.30
  19   3  -2   48.00    7.70
  17  -3  -2  110.39   16.20
 -17  -3   2  108.39   14.10
 -17  -3   2   91.49   10.60
  17  -3  -2   98.69   12.80
  17   3  -2   79.19   12.30
 -17   3   2  113.79   13.50
  17   3  -2   78.19   13.20
  17   3  -2   98.19   11.70
 -15  -3   2  200.48   16.20
  15  -3  -2  193.78   17.30
 -15  -3   2  196.08   14.60
  15  -3  -2  188.68   14.90
  15   3  -2  201.18   17.00
  15   3  -2  168.78   16.20
  15   3  -2  221.28   14.50
 -13  -3   2  642.64   26.50
 -13  -3   2  625.54   27.20
  13  -3  -2  566.84   27.40
  13  -3  -2  602.24   28.30
  13   3  -2  622.64   26.60
 -13   3   2  585.84   24.90
  13   3  -2  628.74   29.20
  13   3  -2  600.74   27.90
 -11  -3   2  897.81   34.80
  11  -3  -2  891.91   33.50
 -11  -3   2  956.90   52.49
  11  -3  -2  903.11   36.60
  11   3  -2  883.41   37.20
 -11   3   2  909.31   35.50
 -11   3   2  914.71   34.70
  11   3  -2  868.71   36.60
  11   3  -2  865.11   43.50
   9  -3  -2 1070.69   48.10
   9  -3  -2 1047.60   40.90
   9  -3  -2 1005.40   38.10
  -9  -3   2 1031.30   49.00
   9  -3  -2 1136.49   41.70
  -9  -3   2 1034.70   39.80
   9   3  -2 1064.49   41.00
  -9   3   2 1067.29   39.60
   9   3  -2 1040.60   41.60
  -9   3   2 1114.19   55.39
  -9   3   2 1037.90   45.20
   9   3  -2 1006.60   49.40
   9   3  -2 1042.80   40.90
  -7  -3   2 1530.55   61.69
  -7  -3   2 1547.05   56.29
   7  -3  -2 1497.25   54.79
   7   3  -2 1451.05   55.69
   7   3  -2 1473.75   54.09
  -7   3   2 1518.25   58.39
  -5  -3   2 2209.78   80.09
   5  -3  -2 2124.89   72.69
   5  -3  -2 2168.68   74.39
  -5  -3   2 2188.38   73.29
  -5   3   2 2151.08   75.29
   5   3  -2 1904.61   73.69
   5   3  -2 2069.79   74.19
  -5   3   2 1960.70   72.99
   3  -3  -2 8053.49  276.67
  -3  -3   2 8446.25  276.67
  -3  -3   2 8234.38  282.37
  -3   3   2 8135.59  276.17
   3   3  -2 8180.48  276.57
  -3   3   2 8777.92  282.57
  -1  -3   2  355.16   14.20
   1  -3  -2  324.27   17.50
   1  -3  -2  312.27   15.00
   1   3  -2  353.26   13.80
  -1   3   2  350.76   13.90
  -1   3   2  339.07   15.90
  -1  -3  -2   65.99    6.40
   1  -3   2   56.49    7.20
   1  -3   2   64.09    5.80
  -1  -3  -2   63.29    7.30
   1   3   2   64.89    5.70
   1   3   2   56.79    7.30
  -1   3  -2   54.29    4.90
   3  -3   2  672.73   27.20
  -3  -3  -2  717.13   29.70
  -3  -3  -2  675.93   28.50
   3   3   2  699.53   29.90
   3   3   2  689.93   27.60
   5  -3   2 1121.39   44.40
  -5  -3  -2 1153.58   46.70
  -5  -3  -2 1142.49   46.90
   5   3   2 1144.29   43.90
   5   3   2 1154.28   49.00
  -7  -3  -2 1434.66   60.09
   7  -3   2 1592.94   57.09
  -7  -3  -2 1379.66   53.99
   7   3   2 1390.96   66.39
   7   3   2 1572.54   57.09
  -9  -3  -2 1467.45   55.59
   9  -3   2 1553.64   60.29
   9  -3   2 1464.95   53.39
  -9  -3  -2 1597.04   64.99
   9  -3   2 1460.85   55.39
   9   3   2 1507.55   59.69
   9   3   2 1432.76   53.09
  11  -3   2  979.40   37.20
 -11  -3  -2  947.21   42.20
  11  -3   2 1088.79   50.19
 -11  -3  -2  987.30   43.90
  11  -3   2  953.50   39.80
 -11  -3  -2  959.00   56.59
 -11   3  -2 1013.30   40.20
  11   3   2  956.70   40.10
  11   3   2  994.30   47.70
  11   3   2 1006.20   36.90
  11   3   2  958.70   37.90
  13  -3   2 1622.94   62.19
 -13  -3  -2 1588.94   57.29
 -13  -3  -2 1693.53   63.89
  13  -3   2 1628.04   59.19
  13   3   2 1604.44   62.09
 -13   3  -2 1667.43   60.09
  13   3   2 1664.73   58.29
 -13   3  -2 1687.23   63.89
  13   3   2 1628.54   61.29
  15  -3   2  490.65   24.90
  15  -3   2  472.75   25.90
  15  -3   2  499.35   22.50
 -15  -3  -2  489.15   27.20
  15   3   2  504.55   25.60
  15   3   2  466.75   27.50
 -15   3  -2  484.85   28.30
  15   3   2  463.05   20.50
  15   3   2  466.85   22.40
  17  -3   2  621.74   28.90
  17  -3   2  616.64   31.50
 -17  -3  -2  650.53   31.00
  17   3   2  645.14   34.70
  17   3   2  619.74   26.50
 -17   3  -2  687.83   31.70
  17   3   2  626.94   28.60
  19  -3   2  249.38   15.70
  19  -3   2  247.88   14.10
  19  -3   2  256.77   20.50
 -19  -3  -2  251.67   17.50
  19   3   2  264.77   14.00
  19   3   2  247.18   16.20
 -19   3  -2  228.28   17.70
 -21  -3  -2    4.80    5.30
  21  -3   2    2.80    4.60
  21   3   2    3.90    5.30
  21   3   2   -2.20    3.90
  20  -4  -2  280.27   14.90
  20  -4  -2  309.07   18.50
 -20  -4   2  263.17   16.00
  20   4  -2  266.37   13.40
  20   4  -2  270.97   15.00
  20   4  -2  249.08   22.90
  18  -4  -2  365.26   20.10
  18  -4  -2  370.46   21.40
 -18  -4   2  369.56   22.30
 -18   4   2  375.16   25.80
  18   4  -2  351.46   20.20
  18   4  -2  359.26   24.40
  18   4  -2  348.57   18.40
 -16  -4   2  780.72   34.60
  16  -4  -2  740.43   32.20
  16  -4  -2  746.63   34.60
 -16  -4   2  722.03   29.40
 -16   4   2  747.03   34.20
  16   4  -2  731.83   34.60
  16   4  -2  713.83   30.00
  16   4  -2  734.63   32.40
  14  -4  -2  640.04   29.90
 -14  -4   2  630.74   26.60
  14   4  -2  601.74   29.60
 -14   4   2  567.54   23.60
  14   4  -2  616.74   26.30
  14   4  -2  580.94   33.60
  12  -4  -2   98.29   11.20
 -12  -4   2   97.29   16.50
  12  -4  -2  117.59   12.60
 -12  -4   2  110.09   11.90
 -12  -4   2  174.48   42.30
  12   4  -2   81.09   14.00
  12   4  -2  102.99   17.50
  12   4  -2  126.09   21.30
 -12   4   2  107.19   12.70
  12   4  -2  112.39   12.40
  10  -4  -2  439.66   19.70
 -10  -4   2  517.45   36.30
  10  -4  -2  479.35   22.80
 -10  -4   2  486.25   21.80
  10   4  -2  453.45   30.60
  10   4  -2  472.65   23.80
 -10   4   2  471.95   22.00
  -8  -4   2  729.63   38.80
  -8  -4   2  710.53   37.80
   8  -4  -2  673.43   34.30
  -8  -4   2  729.23   29.80
   8  -4  -2  687.73   27.30
   8  -4  -2  734.73   30.40
  -8   4   2  762.62   32.00
   8   4  -2  654.23   30.40
   8   4  -2  705.53   29.90
   8   4  -2  688.13   30.20
   8   4  -2  679.13   38.30
  -8   4   2  730.73   36.00
   6  -4  -2   16.00    7.10
  -6  -4   2   18.40    8.50
  -6  -4   2   15.20    9.80
   6   4  -2   28.30    7.50
   6   4  -2   19.80    5.10
  -6   4   2   22.50    8.00
  -4  -4   2  777.62   29.40
   4  -4  -2  735.53   29.00
   4  -4  -2  725.73   29.80
  -4  -4   2  801.72   35.90
   4   4  -2  754.82   28.80
   4   4  -2  710.93   30.70
  -4   4   2  739.63   30.80
   4   4  -2  723.53   38.30
  -4   4   2  776.42   28.20
  -2  -4   2 3724.23  121.29
   2  -4  -2 3459.55  121.19
  -2  -4   2 3486.85  126.19
   2  -4  -2 3698.13  122.69
  -2   4   2 3555.64  122.89
   2   4  -2 3292.07  126.59
  -2   4   2 3594.74  120.69
   2   4  -2 3679.73  120.99
   0  -4  -2 1442.26   52.09
   0  -4   2 1367.96   50.09
   0  -4  -2 1410.26   50.79
   0   4   2 1461.75   50.39
   0   4  -2 1359.76   52.99
   0   4  -2 1408.86   50.09
   0   4   2 1456.15   52.69
   2  -4   2  438.36   17.70
  -2  -4  -2  455.65   20.70
   2  -4   2  427.26   19.30
  -2  -4  -2  460.35   21.70
  -2   4  -2  452.15   18.70
   2   4   2  431.66   19.00
   2   4   2  466.15   22.70
  -4  -4  -2  971.40   38.10
  -4  -4  -2  980.20   48.20
  -4  -4  -2 1071.59   41.90
   4  -4   2 1024.20   39.80
   4   4   2 1002.70   43.60
   4   4   2  997.70   39.00
  -6  -4  -2 1249.57   54.29
  -6  -4  -2 1239.98   48.20
   6   4   2 1182.18   68.19
   6   4   2 1449.55   50.89
  -8  -4  -2  476.05   23.50
  -8  -4  -2  542.75   24.90
   8  -4   2  513.05   26.90
  -8  -4  -2  551.14   34.10
   8  -4   2  514.45   22.40
   8   4   2  531.05   22.80
   8   4   2  544.85   27.40
  10  -4   2   69.49   10.30
  10  -4   2   28.40   13.40
  10  -4   2   48.90   15.70
 -10  -4  -2   42.60    9.10
 -10  -4  -2  115.19   23.00
 -10  -4  -2   46.90   10.00
  10   4   2   51.59   14.30
  10   4   2   43.50   12.60
  10   4   2   58.99    7.70
  12  -4   2    3.70    6.60
  12  -4   2    7.90    8.10
  12  -4   2  -36.30   24.10
 -12  -4  -2   14.90   17.00
 -12  -4  -2   10.90    8.30
 -12  -4  -2  -36.70   33.20
  12   4   2    2.90   10.40
  12   4   2   14.30    7.30
  12   4   2    9.50    9.60
 -12   4  -2    7.20   18.10
 -12   4  -2  -30.00   18.50
 -12   4  -2    9.50    8.80
  12   4   2  -26.60   22.70
  14  -4   2  127.99   12.90
  14  -4   2  147.49   16.80
 -14  -4  -2  124.19   14.40
 -14  -4  -2  117.49   17.50
 -14   4  -2  189.48   22.60
  14   4   2  135.79   12.50
  14   4   2   96.09   15.00
  16  -4   2  234.48   15.90
 -16  -4  -2  203.88   18.70
  16  -4   2  215.58   19.80
  16  -4   2  214.68   17.60
  16   4   2  210.68   14.20
  16   4   2  216.98   25.30
 -16   4  -2  163.18   21.50
  16   4   2  224.38   17.10
 -18  -4  -2  645.74   30.50
  18  -4   2  608.24   30.80
  18  -4   2  636.64   24.70
  18  -4   2  624.94   28.20
  18   4   2  626.64   29.40
  18   4   2  641.24   26.10
  20  -4   2  494.55   20.70
  20  -4   2  514.65   26.80
  20  -4   2  501.35   22.10
 -20  -4  -2  497.95   23.50
  20   4   2  517.65   20.80
  20   4   2  517.65   22.80
  21  -5  -2  219.48   11.20
  21  -5  -2  179.18   15.80
 -21  -5   2  202.58   12.10
  21   5  -2  201.18   11.30
  21   5  -2  176.88   11.30
  19  -5  -2   76.19   10.40
 -19  -5   2   79.59   12.00
  19  -5  -2   90.29   13.10
  19   5  -2   89.49   11.10
  19   5  -2   68.99   12.30
  19   5  -2   88.79    9.40
  17  -5  -2    1.00    8.20
 -17  -5   2   -5.50    8.60
  17  -5  -2   -4.40    7.30
 -17  -5   2    6.30    6.40
  17   5  -2   15.00    7.20
  17   5  -2   -1.90    8.10
  17   5  -2   -0.10   10.00
 -17   5   2    7.80   12.10
 -15  -5   2  222.98   16.30
 -15  -5   2  223.18   18.90
  15  -5  -2  221.98   17.60
 -15  -5   2  228.88   15.20
 -15  -5   2  200.68   23.30
  15  -5  -2  232.48   16.80
  15   5  -2  241.78   20.50
  15   5  -2  202.88   17.00
  15   5  -2  220.78   14.70
 -13  -5   2  314.97   19.20
  13  -5  -2  324.37   19.40
  13  -5  -2  293.97   17.40
 -13  -5   2  335.07   21.60
  13   5  -2  329.97   19.50
 -13   5   2  299.27   15.60
  13   5  -2  343.17   17.70
 -11  -5   2  644.44   26.70
 -11  -5   2  701.83   54.49
 -11  -5   2  652.53   45.00
  11  -5  -2  648.84   28.50
  11  -5  -2  598.24   25.00
  11   5  -2  584.04   29.00
  11   5  -2  599.44   26.90
  11   5  -2  604.14   35.60
  11   5  -2  617.94   29.60
 -11   5   2  636.04   26.30
  -9  -5   2  780.92   32.60
   9  -5  -2  768.52   34.30
  -9  -5   2  837.12   44.20
   9  -5  -2  715.23   30.90
   9  -5  -2  806.62   32.20
   9   5  -2  805.92   35.20
  -9   5   2  787.22   31.70
   9   5  -2  747.73   32.50
   9   5  -2  762.12   38.90
  -7  -5   2 1587.94   63.89
   7  -5  -2 1417.66   51.19
  -7  -5   2 1394.56   58.89
   7  -5  -2 1436.56   57.29
   7   5  -2 1416.16   54.39
  -7   5   2 1454.85   56.79
   7   5  -2 1456.15   54.69
  -5  -5   2 4517.95  158.28
   5  -5  -2 4709.03  159.58
  -5  -5   2 4941.41  166.28
  -5   5   2 4431.06  156.58
   5   5  -2 4527.95  158.08
  -5   5   2 4628.24  159.28
   5   5  -2 4597.44  157.78
  -3  -5   2 1024.90   44.20
   3  -5  -2 1030.40   38.70
   3  -5  -2  938.61   37.70
  -3  -5   2  976.10   37.90
  -3   5   2  987.70   39.30
   3   5  -2 1022.50   37.30
   3   5  -2  934.21   38.10
   3   5  -2  980.30   47.80
  -3   5   2  997.60   36.70
   1  -5  -2  167.38   12.20
   1  -5  -2  161.08   11.10
  -1  -5   2  181.88   15.40
  -1  -5   2  173.48   11.00
   1   5  -2  118.39   17.80
  -1   5   2  174.38    9.80
   1   5  -2  182.48   10.20
  -1   5   2  173.98   13.70
   1  -5   2  108.69   10.00
   1  -5   2  108.69    9.40
  -1  -5  -2   99.29   11.50
  -1  -5  -2  109.09   11.40
   1   5   2  100.49    8.60
  -1   5  -2   71.89   12.00
  -1   5  -2  109.59    7.90
   1   5   2   98.49   12.90
  -3  -5  -2   20.80    8.30
  -3  -5  -2   25.70    8.20
   3  -5   2   30.50    4.90
   3  -5   2   26.90    7.40
  -3  -5  -2   28.90    6.80
   3   5   2   36.50   11.70
  -3   5  -2   24.90    5.20
   3   5   2   30.70    5.70
  -5  -5  -2  126.49   18.50
  -5  -5  -2  135.39   11.40
   5   5   2  125.19   12.10
  -7  -5  -2  107.99   12.70
  -7  -5  -2  114.29   17.80
  -7  -5  -2   98.39   13.00
   7   5   2  100.29   14.40
  -9  -5  -2  658.13   26.90
  -9  -5  -2  678.43   45.10
  -9  -5  -2  677.43   30.40
   9  -5   2  620.94   33.60
   9   5   2  647.44   26.30
   9   5   2  635.44   34.70
  11  -5   2  878.31   34.20
  11  -5   2  887.21   38.50
 -11  -5  -2  842.92   34.30
  11  -5   2  946.91   50.79
 -11  -5  -2  895.61   60.89
 -11  -5  -2  891.81   39.60
 -11  -5  -2  874.01   33.60
 -11   5  -2 1002.80   51.19
 -11   5  -2  871.91   36.00
  11   5   2  834.72   33.30
  11   5   2  889.41   47.90
  11   5   2  841.52   37.40
  11   5   2  845.72   33.40
  11   5   2  849.41   34.80
  11   5   2  794.22   38.60
 -11   5  -2  876.51   38.40
 -13  -5  -2  423.56   19.90
  13  -5   2  454.25   24.60
 -13  -5  -2  418.06   27.90
 -13  -5  -2  463.95   26.60
  13  -5   2  444.36   21.20
  13   5   2  477.65   21.50
 -13   5  -2  503.35   23.10
 -13   5  -2  423.96   32.80
  13   5   2  404.76   27.10
  13   5   2  430.76   19.50
  13   5   2  445.46   24.40
  15  -5   2  606.54   29.90
  15  -5   2  585.24   26.40
 -15  -5  -2  592.74   31.20
  15   5   2  570.64   28.40
  15   5   2  613.94   26.10
  15   5   2  636.14   36.40
 -15   5  -2  614.14   27.50
  17  -5   2  359.16   20.10
  17  -5   2  348.57   22.70
 -17  -5  -2  359.56   22.80
  17   5   2  346.27   20.60
  17   5   2  333.37   17.40
 -19  -5  -2   10.40    7.70
  19  -5   2    0.70   10.80
  19  -5   2    8.90    5.70
  19   5   2   26.70    7.70
  19   5   2   13.70    5.50
 -21  -5  -2   73.89    9.00
  21  -5   2   66.59    7.20
  21   5   2   81.09   10.90
  21   5   2   69.09    6.30
  20  -6  -2   95.99    9.30
 -20  -6   2   75.59   10.10
  20  -6  -2   65.89   13.00
  20   6  -2  108.89    9.60
  20   6  -2  142.79   22.70
  20   6  -2   80.39    8.40
  18  -6  -2  131.79   14.70
  18  -6  -2  159.38   16.80
 -18  -6   2  115.79   18.40
  18   6  -2  131.39   17.40
  18   6  -2  121.69   14.00
  18   6  -2  121.89   17.50
 -16  -6   2   34.70    7.50
  16  -6  -2   17.80    8.00
 -16  -6   2   16.10   16.00
 -16  -6   2   23.40   10.50
  16   6  -2   12.60    8.00
  16   6  -2   22.10    7.80
 -14  -6   2  346.67   22.40
  14  -6  -2  313.67   20.90
 -14  -6   2  315.17   18.00
 -14  -6   2  294.37   18.70
  14   6  -2  329.67   22.00
  14   6  -2  320.87   20.40
  14   6  -2  336.37   18.30
  12  -6  -2  116.59   11.80
 -12  -6   2  130.39   12.50
 -12  -6   2  163.58   48.00
  12  -6  -2  111.89   14.30
 -12  -6   2  151.18   17.40
  12   6  -2  139.09   12.80
 -12   6   2  108.39   15.80
  12   6  -2  123.49   15.80
  12   6  -2  138.19   15.30
  12   6  -2  148.69   21.50
 -10  -6   2  157.88   28.90
  10  -6  -2  164.98   11.80
  10  -6  -2  164.68   13.40
 -10  -6   2  151.68   13.20
  10   6  -2  155.98   15.40
  10   6  -2  152.08   14.40
  10   6  -2  170.48   23.20
  10   6  -2  129.89   15.70
  -8  -6   2  268.07   27.40
   8  -6  -2  243.58   13.30
  -8  -6   2  232.38   16.30
   8   6  -2  188.58   23.00
   8   6  -2  204.28   16.80
   8   6  -2  221.48   18.50
  -6  -6   2  461.85   30.00
   6  -6  -2  446.16   29.10
   6  -6  -2  454.55   19.40
   6  -6  -2  476.65   23.40
  -6  -6   2  458.05   31.40
   6   6  -2  467.05   22.50
  -6   6   2  453.25   26.00
  -6   6   2  451.55   21.30
   6   6  -2  433.86   32.30
  -4  -6   2  498.85   26.00
   4  -6  -2  473.65   25.10
  -4  -6   2  568.44   31.10
   4  -6  -2  516.55   23.80
  -4   6   2  472.75   28.50
  -4   6   2  479.15   21.50
   4   6  -2  491.15   22.40
  -2  -6   2 1319.47   48.40
   2  -6  -2 1312.27   49.10
  -2  -6   2 1203.58   52.49
   2  -6  -2 1246.38   48.50
  -2   6   2 1340.77   47.20
   2   6  -2 1314.47   47.30
  -2   6   2 1235.78   50.39
   2   6  -2 1169.68   56.39
   0  -6  -2  364.36   20.00
   0  -6  -2  378.56   17.00
   0  -6   2  390.06   19.90
   0  -6   2  391.26   21.00
   0  -6  -2  361.76   20.90
   0   6   2  410.76   18.20
   0   6  -2  374.66   17.70
   0   6  -2  345.77   24.40
   0   6   2  407.56   22.90
  -2  -6  -2 1191.18   43.60
  -2  -6  -2 1162.08   47.50
   2  -6   2 1220.68   44.00
  -2  -6  -2 1234.38   49.00
   2  -6   2 1107.09   45.80
   2   6   2 1100.89   50.69
  -2   6  -2 1211.78   44.50
  -2   6  -2 1164.58   45.90
   2   6   2 1181.28   44.80
   4  -6   2  329.97   12.60
  -4  -6  -2  318.47   17.90
  -4  -6  -2  308.87   23.00
   4   6   2  314.37   18.50
  -4   6  -2  344.27   17.20
  -6  -6  -2  602.84   27.20
  -6  -6  -2  545.35   26.00
  -6  -6  -2  594.64   37.50
  -6   6  -2  643.04   26.70
   6   6   2  652.23   29.90
   8  -6   2  484.75   21.70
  -8  -6  -2  485.25   22.30
  -8  -6  -2  498.35   25.60
   8   6   2  490.55   21.70
   8   6   2  518.75   29.80
 -10  -6  -2  121.49   16.90
  10  -6   2  109.19   11.10
 -10  -6  -2   91.69   13.80
 -10  -6  -2   88.79   11.90
  10  -6   2   40.60   17.70
 -10  -6  -2   81.49   26.40
 -10   6  -2   87.99   13.90
 -10   6  -2  100.79   15.40
  10   6   2   81.59   17.20
  10   6   2   72.19   12.40
  10   6   2   78.39   17.00
  10   6   2   91.19   11.70
  12  -6   2    3.50    8.30
 -12  -6  -2    5.20    8.00
 -12  -6  -2   -3.20   11.10
 -12  -6  -2   17.40   14.90
 -12  -6  -2    7.90   12.70
 -12  -6  -2   28.70   44.30
  12  -6   2   -8.10    7.10
  12  -6   2   25.10   32.30
  12   6   2   -1.50   28.30
 -12   6  -2    0.00   14.20
  12   6   2    3.00    6.80
  12   6   2  -12.90   10.20
  12   6   2  -10.00   13.60
  12   6   2    6.00    6.90
 -12   6  -2   -1.70    9.00
 -14  -6  -2   11.70   18.00
 -14  -6  -2   36.40   11.20
  14  -6   2   48.80   10.90
  14  -6   2   46.50    8.70
 -14   6  -2   31.80    9.60
  14   6   2   48.60   10.70
  14   6   2   36.60    7.80
 -14   6  -2   57.49   18.40
  16  -6   2  384.86   23.10
 -16  -6  -2  391.56   23.50
  16  -6   2  393.66   24.30
  16   6   2  418.56   22.80
  16   6   2  371.16   19.20
  18  -6   2  201.48   17.20
  18   6   2  181.58   19.10
  18   6   2  168.58   15.40
  20  -6   2  143.09   10.00
  20  -6   2  131.99   11.00
 -20  -6  -2  132.39   11.70
  20  -6   2  151.28   17.80
  20   6   2  140.39   11.40
  20   6   2  129.39    8.50
  19  -7  -2   40.10    8.40
 -19  -7   2   19.60    7.70
  19  -7  -2   34.60    6.70
  19   7  -2   11.50   13.80
  19   7  -2   15.90    5.80
  19   7  -2   13.90    5.30
 -17  -7   2   20.00   19.00
 -17  -7   2    0.70    9.20
 -17  -7   2    3.10    7.10
  17  -7  -2   -2.20    8.70
  17  -7  -2    8.60    7.90
  17   7  -2    7.80    7.60
  17   7  -2  -12.60   15.80
  17   7  -2   -0.20    6.80
 -15  -7   2    9.20   12.40
  15  -7  -2    7.40    9.80
 -15  -7   2    7.90    7.50
 -15  -7   2    2.70    8.60
 -15  -7   2    9.50    9.30
  15   7  -2    8.00    9.30
  15   7  -2    3.70   11.40
  15   7  -2    5.80    7.10
 -13  -7   2    7.60   11.40
 -13  -7   2   -5.20   10.80
  13  -7  -2    9.30    8.30
 -13  -7   2   20.40    8.30
 -13  -7   2   -2.30    9.00
  13  -7  -2    0.30    8.00
  13   7  -2    7.90   10.10
  13   7  -2  -13.40   11.60
  13   7  -2   -7.10    9.90
 -11  -7   2   72.79   12.30
  11  -7  -2   88.69   11.00
 -11  -7   2   92.09   14.40
 -11  -7   2   65.19   41.00
  11  -7  -2   76.09   12.10
  11   7  -2   98.79   11.00
  11   7  -2   96.39   13.10
  11   7  -2   83.19   12.50
  11   7  -2   98.19   13.40
   9  -7  -2   16.60    6.50
   9  -7  -2   16.70    7.90
  -9  -7   2    3.90   21.90
  -9  -7   2    5.90    7.90
   9   7  -2   21.80   18.00
   9   7  -2   10.40    9.00
   9   7  -2    1.60   13.50
   9   7  -2   -0.40   13.10
   7  -7  -2   55.79    7.30
  -7  -7   2   49.30   10.90
  -7  -7   2   35.10   16.20
   7   7  -2   55.59    9.60
  -7   7   2   57.59   10.10
   7   7  -2   47.90   10.00
   7   7  -2   54.19   13.10
   5  -7  -2   10.60    6.10
   5  -7  -2   16.50    8.20
  -5  -7   2   31.70   13.00
  -5   7   2    4.00   13.20
  -5   7   2   11.70    6.30
   5   7  -2   28.00   13.60
   5   7  -2   13.90    7.00
   3  -7  -2   48.10   11.80
  -3  -7   2   48.30   12.60
   3  -7  -2   46.90    8.10
  -3   7   2   60.59    9.20
  -3   7   2   37.20   11.50
   3   7  -2   39.20    7.30
   1  -7  -2   45.50    7.50
   1  -7  -2   36.70    8.50
  -1  -7   2   36.60    9.70
   1   7  -2   60.99   18.40
  -1   7   2   45.90    6.90
  -1   7   2   50.19   14.40
   1   7  -2   56.59    8.70
  -1  -7  -2  514.75   27.30
  -1  -7  -2  476.65   21.40
   1  -7   2  483.55   24.30
  -1   7  -2  491.25   22.60
  -1   7  -2  512.35   30.30
   1   7   2  503.05   23.20
  -3  -7  -2  122.49   11.50
   3  -7   2  128.39   11.60
  -3  -7  -2  102.89   15.70
   3   7   2   87.39   11.20
  -3   7  -2  110.49   11.40
  -5  -7  -2  378.16   31.90
  -5  -7  -2  372.96   19.80
  -5  -7  -2  378.56   20.80
  -5   7  -2  435.16   21.50
  -5   7  -2  410.56   19.90
   5   7   2  384.76   22.10
   7  -7   2  288.07   17.10
  -7  -7  -2  297.67   16.90
  -7  -7  -2  264.57   20.00
  -7  -7  -2  282.37   30.70
   7   7   2  291.47   21.80
  -7   7  -2  311.97   17.60
   9  -7   2  344.77   17.50
  -9  -7  -2  357.56   18.30
  -9  -7  -2  385.86   44.60
  -9  -7  -2  405.36   22.70
   9   7   2  310.07   29.50
   9   7   2  325.67   18.90
  -9   7  -2  311.67   20.50
 -11  -7  -2   -0.80   12.40
 -11  -7  -2    7.00    8.00
 -11  -7  -2   -5.90    9.20
 -11  -7  -2   28.00   40.00
 -11  -7  -2   15.10   14.30
  11  -7   2   26.40    8.10
  11  -7   2   -1.10    8.40
 -11  -7  -2   -0.30    8.70
  11  -7   2  -13.70   26.10
  11   7   2    6.80   11.80
  11   7   2   10.20    7.50
  11   7   2   49.50   24.90
  11   7   2   21.40    6.60
 -11   7  -2   16.00    8.30
 -11   7  -2   27.20   13.10
 -11   7  -2    0.90   10.10
 -13  -7  -2   67.39    9.00
 -13  -7  -2   78.69   14.00
  13  -7   2   68.39   12.40
 -13  -7  -2   37.80   14.90
 -13  -7  -2   74.09   13.80
  13  -7   2   53.29    8.40
 -13   7  -2   59.19   12.20
  13   7   2   55.29    8.70
 -13   7  -2   55.79   23.60
  13   7   2   58.59   14.50
 -15  -7  -2  277.87   20.60
  15  -7   2  260.07   17.10
  15  -7   2  250.77   20.30
 -15   7  -2  263.17   17.70
 -15   7  -2  265.77   26.40
  15   7   2  304.07   21.00
  15   7   2  252.47   15.90
  17  -7   2  163.58   14.90
  17  -7   2  175.68   16.80
  17  -7   2  182.48   14.60
 -17  -7  -2  171.08   17.40
  17   7   2  197.68   17.90
  17   7   2  175.58   12.60
  19  -7   2  -11.50   11.20
 -19  -7  -2   -2.80    6.60
  19  -7   2   15.60    5.40
  19   7   2   -2.40    4.40
  19   7   2   16.60    7.00
  20  -8  -2    5.50    8.20
 -20  -8   2    5.30    5.80
  20  -8  -2    5.90    4.80
  20   8  -2   17.70    5.40
  20   8  -2   14.80    5.30
  18  -8  -2   15.90    7.00
  18  -8  -2   -7.60    8.00
 -18  -8   2   12.20    8.00
  18   8  -2   -0.80    6.80
  18   8  -2   -0.90    6.00
  18   8  -2   27.80   14.20
  16  -8  -2  131.99   16.10
 -16  -8   2  172.68   19.20
 -16  -8   2  152.18   12.20
  16  -8  -2  146.79   14.20
 -16  -8   2  135.49   16.50
  16   8  -2  153.08   19.90
  16   8  -2  154.08   12.70
  16   8  -2  134.99   15.00
 -14  -8   2  235.98   28.60
 -14  -8   2  156.98   15.10
 -14  -8   2  148.79   23.50
  14  -8  -2  184.58   17.70
  14   8  -2  169.48   19.70
  14   8  -2  171.08   19.40
  14   8  -2  171.28   22.80
  14   8  -2  156.38   13.90
 -12  -8   2    7.00    9.90
 -12  -8   2  -14.50   10.70
 -12  -8   2    5.90    7.60
  12  -8  -2    3.50    7.20
  12  -8  -2   -1.60    8.20
 -12  -8   2    9.20   10.90
  12   8  -2   -5.80    8.20
  12   8  -2   29.30   10.90
  12   8  -2    3.40    7.10
  12   8  -2    0.60   10.10
 -12   8   2   -9.20   15.00
  10  -8  -2   10.10   14.60
 -10  -8   2   24.50   34.70
 -10  -8   2    1.70    7.50
  10  -8  -2   11.70    8.00
 -10  -8   2   -9.60   15.40
 -10   8   2   14.60   13.60
  10   8  -2    4.80   10.90
  10   8  -2    1.70    8.90
 -10   8   2   14.90   15.80
  10   8  -2    2.40   10.00
  10   8  -2   -5.60    7.30
  -8  -8   2  149.69   27.90
   8  -8  -2  128.49   10.90
  -8  -8   2   96.99   16.10
   8   8  -2  134.19   14.00
   8   8  -2  116.49   19.90
   8   8  -2   75.39   15.20
  -6  -8   2  121.09   22.10
   6  -8  -2   81.79   23.60
   6  -8  -2  106.79    9.90
  -6  -8   2  108.29   17.60
   6   8  -2  121.09   21.70
   6   8  -2  125.79   13.30
  -6   8   2  137.99   15.30
   6   8  -2  141.99   16.90
  -4  -8   2  275.67   28.70
   4  -8  -2  325.07   19.10
   4  -8  -2  294.17   15.20
   4  -8  -2  348.47   21.90
  -4   8   2  333.37   18.90
   4   8  -2  313.87   17.60
   4   8  -2  326.77   20.20
  -4   8   2  350.06   34.10
   4   8  -2  289.67   28.20
   2  -8  -2   35.10    9.30
   2  -8  -2   34.10    7.40
  -2  -8   2   33.10   12.60
  -2   8   2   33.60    7.20
   2   8  -2   29.50    7.30
  -2   8   2   21.40   19.10
   0  -8   2   75.19   12.10
   0  -8  -2   66.69   10.20
   0  -8  -2   82.69   12.70
   0   8   2   77.59   10.20
   0   8  -2   58.39   21.80
   0   8  -2   72.99   10.20
  -2  -8  -2   17.10   11.40
  -2  -8  -2   12.90    7.10
   2  -8   2   11.40    7.90
  -2   8  -2   37.40   14.40
   2   8   2    8.70    6.80
  -2   8  -2    9.90    6.10
  -4  -8  -2   46.80   15.60
  -4  -8  -2   47.40   15.00
   4  -8   2   22.10    8.50
  -4   8  -2   57.09    9.40
  -4   8  -2   34.10   11.40
   4   8   2   18.30    8.50
  -6  -8  -2   49.99    9.20
  -6  -8  -2   44.40   19.80
  -6  -8  -2   31.90   10.20
   6  -8   2   45.30   10.10
   6   8   2   37.50   13.80
  -6   8  -2   59.89    8.90
   8  -8   2   74.19    9.50
  -8  -8  -2   70.39   13.00
  -8  -8  -2   66.79   22.70
  -8  -8  -2   61.69    9.80
  -8  -8  -2  102.89   27.30
  -8   8  -2   68.79   12.10
   8   8   2   56.79   17.10
   8   8   2   77.29   11.00
 -10  -8  -2   76.19   16.20
  10  -8   2   52.99   25.70
 -10  -8  -2   72.69    9.80
  10  -8   2   70.19    9.30
 -10  -8  -2   75.39   11.40
 -10  -8  -2   82.19   12.90
 -10  -8  -2   72.89   40.10
  10   8   2   68.29   15.30
  10   8   2   69.59    8.60
 -10   8  -2   77.19   12.90
  10   8   2  123.39   17.60
  10   8   2   96.89   26.60
 -10   8  -2   78.79   13.50
 -10   8  -2   83.09   10.60
  10   8   2   77.59    9.90
  12  -8   2   -9.30    9.00
 -12  -8  -2    2.20   13.30
 -12  -8  -2    2.10   12.00
 -12  -8  -2   -5.70   11.90
  12  -8   2    4.50    7.50
 -12   8  -2   10.10    9.30
  12   8   2   36.40   13.10
 -12   8  -2   13.60   12.80
  14  -8   2  178.48   18.80
 -14  -8  -2  157.38   24.30
 -14  -8  -2  195.88   28.10
 -14  -8  -2  182.68   31.10
  14  -8   2  190.48   15.30
  14   8   2  207.68   19.10
  16  -8   2   12.00    9.90
 -16  -8  -2   -2.40   19.10
 -16  -8  -2    7.90    9.20
  16  -8   2   11.60   14.40
  16   8   2   18.60    6.10
  16   8   2    3.20   10.30
  18  -8   2   59.69    9.90
 -18  -8  -2   62.19   10.10
  18   8   2   58.39    8.00
  18   8   2   59.99   10.50
  20  -8   2   13.00   11.50
 -20  -8  -2    8.00    5.30
  20  -8   2   11.40    4.40
  20   8   2   10.90    7.50
  20   8   2    9.00    3.60
  19  -9  -2   14.80   11.30
  19  -9  -2   19.00    5.70
 -19  -9   2   19.00    6.30
  19   9  -2   24.80    5.50
  19   9  -2   23.10    4.80
 -17  -9   2   12.30   15.60
 -17  -9   2    7.40    8.50
 -17  -9   2   -8.80   19.10
  17  -9  -2   13.70    7.60
  17  -9  -2    7.10    8.30
 -17  -9   2    6.40    8.00
  17   9  -2   12.10    7.50
  17   9  -2   21.20   11.80
  17   9  -2    1.40    5.90
  15  -9  -2   33.40   10.30
 -15  -9   2    4.40    9.20
 -15  -9   2   16.00    7.30
 -15  -9   2    3.80   13.60
 -15  -9   2   23.00    8.90
  15   9  -2    5.80    8.10
  15   9  -2   12.80   12.30
  15   9  -2    6.40    6.40
 -13  -9   2   28.50    9.60
  13  -9  -2   29.20    9.00
 -13  -9   2   36.90   11.80
  13  -9  -2   28.80    9.00
 -13  -9   2   51.19    9.10
 -13  -9   2   50.89   13.20
 -13   9   2   52.29   15.80
  13   9  -2   25.20    9.80
  13   9  -2   38.60   11.60
  13   9  -2   29.90    7.80
  13   9  -2   39.50   12.50
 -11  -9   2  325.77   23.60
  11  -9  -2  340.57   17.80
  11  -9  -2  339.17   21.10
 -11  -9   2  344.07   19.20
 -11  -9   2  386.96   23.10
 -11  -9   2  312.27   24.80
  11   9  -2  319.07   22.00
 -11   9   2  319.77   25.70
  11   9  -2  318.07   33.50
  11   9  -2  315.77   22.10
  11   9  -2  301.27   17.90
  -9  -9   2  101.19   36.10
  -9  -9   2  211.58   36.70
  -9  -9   2  148.39   14.30
   9  -9  -2  142.29   13.00
  -9   9   2  154.08   17.80
   9   9  -2  145.49   12.80
  -9   9   2  166.08   20.50
   9   9  -2  108.39   15.40
   9   9  -2  142.09   24.20
   9   9  -2  123.49   15.80
   9   9  -2  137.49   15.80
   7  -9  -2    1.10    5.50
  -7  -9   2   18.20    9.60
  -7  -9   2   11.60   23.60
   7   9  -2   14.30   13.40
   7   9  -2    4.60    8.50
  -7   9   2   -2.90   11.80
  -5  -9   2  428.56   37.40
  -5  -9   2  453.35   26.00
   5  -9  -2  472.25   29.00
   5  -9  -2  434.06   19.20
  -5   9   2  434.56   25.30
   5   9  -2  465.25   29.40
   5   9  -2  446.86   27.40
   5   9  -2  462.05   23.30
   3  -9  -2   18.20    6.30
  -3  -9   2   13.20   15.60
   3  -9  -2   12.50   12.20
   3  -9  -2   13.70    8.00
   3   9  -2   18.60    8.60
  -3   9   2   -4.80    9.50
  -3   9   2   21.50    8.00
   3   9  -2   14.90    7.20
   1  -9  -2   93.69   14.90
   1  -9  -2   77.99   10.50
  -1  -9   2  104.09   16.60
  -1   9   2   76.09   10.90
   1   9  -2   65.69   11.00
   1   9  -2   85.09   11.40
  -1  -9  -2  149.79   13.40
  -1  -9  -2  151.68   21.80
  -1  -9  -2  154.58   12.70
   1  -9   2  140.49   14.00
   1  -9   2  134.69   18.20
  -1  -9  -2  121.39   20.60
   1   9   2  157.18   14.70
  -1   9  -2  158.98   14.00
  -1   9  -2  138.09   12.40
   3  -9   2   -5.50    9.70
  -3  -9  -2   -0.80    7.90
  -3  -9  -2  -10.60   11.90
  -3  -9  -2   23.90    8.10
  -3  -9  -2   13.60   16.10
  -3   9  -2    7.60    6.90
   3   9   2   14.20    9.20
  -3   9  -2   18.70    8.90
  -5  -9  -2   18.20    7.90
  -5  -9  -2   26.00   10.10
   5  -9   2   21.10   10.40
  -5  -9  -2   31.10   22.00
  -5   9  -2   29.00    8.20
   5   9   2   25.80   11.60
  -5   9  -2   21.20   10.50
  -7  -9  -2   26.80    8.10
  -7  -9  -2  -18.40   26.30
  -7  -9  -2   29.10    9.40
  -7   9  -2   33.20   10.80
   7   9   2   39.40   16.40
  -7   9  -2   32.90   11.80
  -7   9  -2   23.20    8.70
  -9  -9  -2   59.29   10.60
  -9  -9  -2   78.69   20.30
  -9  -9  -2   14.70   37.50
  -9  -9  -2  103.79   15.80
  -9  -9  -2   73.39   12.40
   9  -9   2   79.79   13.40
  -9  -9  -2   72.09   18.00
   9   9   2   64.19    9.80
  -9   9  -2   63.89   11.90
   9   9   2   48.80   15.90
  -9   9  -2   55.39   13.00
   9   9   2  114.39   26.00
  -9   9  -2   70.89   10.20
   9   9   2   88.29   14.50
  11  -9   2   -3.40    7.20
 -11  -9  -2    4.00   12.30
 -11  -9  -2   14.20   11.70
 -11  -9  -2   11.90   12.70
 -11  -9  -2   12.80   13.50
 -11  -9  -2    2.50    8.70
 -11   9  -2   14.30    8.80
  11   9   2   -2.00   16.10
  11   9   2   24.30    8.00
 -11   9  -2    3.80   10.80
 -11   9  -2   17.10   12.10
 -13  -9  -2   18.50   15.10
 -13  -9  -2    1.10   10.70
  13  -9   2    0.60    7.70
  13  -9   2    0.30    9.40
 -13  -9  -2    8.80    7.20
 -13  -9  -2    5.00   12.30
 -13   9  -2   -3.60    9.10
  13   9   2   -1.50    6.60
  13   9   2   21.40   11.70
 -13   9  -2    7.10   12.80
 -15  -9  -2  212.38   19.90
  15  -9   2  225.38   18.20
  15  -9   2  249.28   16.90
 -15  -9  -2  246.18   26.60
 -15  -9  -2  193.88   28.50
 -15   9  -2  222.18   24.70
 -15   9  -2  263.77   17.60
  15   9   2  235.58   14.90
 -17  -9  -2   13.40    8.30
  17  -9   2   23.10    9.20
  17   9   2    7.20    5.80
  17   9   2   -5.10    8.50
  19  -9   2    8.70    9.00
  19  -9   2   19.90    5.60
 -19  -9  -2    4.80    6.70
  19   9   2   14.30    8.50
  19   9   2   12.90    4.20
  18 -10  -2   54.99    6.90
  18 -10  -2   47.60    8.90
 -18 -10   2   70.99   20.80
 -18 -10   2   70.39   11.70
  18  10  -2   43.50    7.80
  18  10  -2   63.99    7.60
 -16 -10   2  110.29   10.90
 -16 -10   2   57.49   17.40
 -16 -10   2   92.19   15.70
 -16 -10   2  113.49   18.10
  16 -10  -2  114.59   13.40
  16 -10  -2  115.69   14.60
  16  10  -2  100.79   11.80
  16  10  -2  107.29   16.10
  16  10  -2  100.99   14.90
 -14 -10   2  171.18   18.20
 -14 -10   2  159.18   21.20
 -14 -10   2  182.38   14.10
  14  10  -2  142.59   16.20
  14  10  -2  187.28   26.20
  14  10  -2  164.68   18.30
 -14  10   2  129.59   21.20
  14  10  -2  155.58   13.60
 -12 -10   2  370.36   21.70
 -12 -10   2  308.27   25.00
  12 -10  -2  386.36   22.70
  12 -10  -2  327.07   18.70
 -12 -10   2  415.76   26.20
 -12 -10   2  370.06   19.70
 -12  10   2  335.57   26.00
  12  10  -2  330.47   24.20
  12  10  -2  358.76   22.10
  12  10  -2  332.17   22.20
  12  10  -2  345.37   19.10
 -10 -10   2   36.40   14.90
 -10 -10   2   10.30    8.60
  10 -10  -2   15.10    8.20
 -10 -10   2   35.40   12.70
 -10 -10   2   12.80   10.70
  10 -10  -2   13.10    7.60
  10  10  -2    6.70    9.20
 -10  10   2    8.20   11.40
  10  10  -2   18.40    7.30
 -10  10   2   46.00   13.30
  10  10  -2   16.50   10.00
   8 -10  -2  134.79   11.80
  -8 -10   2  159.28   14.90
  -8 -10   2  141.19   38.20
  -8 -10   2  190.78   33.60
   8  10  -2  136.49   16.10
   8  10  -2  143.49   16.20
  -8  10   2  166.18   18.70
   8  10  -2  155.58   17.40
   8  10  -2  118.89   13.60
  -8  10   2  125.89   18.10
   8  10  -2  120.39   25.00
  -6 -10   2   65.59   27.40
  -6 -10   2   47.10   16.00
   6 -10  -2   62.29    9.50
   6  10  -2   63.39   13.00
  -6  10   2   63.39   15.70
   6  10  -2   49.70   11.50
  -6  10   2   50.09   11.50
   6  10  -2   61.99   10.90
   6  10  -2   44.70    8.10
   6  10  -2   32.70   15.80
   4 -10  -2  383.06   31.10
   4 -10  -2  348.17   16.90
  -4 -10   2  327.07   24.10
  -4 -10   2  349.47   42.20
   4 -10  -2  356.16   22.00
  -4  10   2  361.66   24.20
  -4  10   2  370.36   20.80
   4  10  -2  380.16   26.10
   4  10  -2  384.96   20.60
  -2 -10   2  206.78   17.20
   2 -10  -2  164.88   24.20
   2 -10  -2  233.18   30.30
  -2 -10   2  208.38   31.70
   2 -10  -2  212.98   16.10
   2  10  -2  179.28   14.20
   2  10  -2  222.98   20.30
  -2  10   2  186.38   16.50
  -2  10   2  203.38   18.50
   0 -10  -2   59.49   17.10
   0 -10  -2   74.19   16.30
   0 -10   2   38.40   15.40
   0 -10  -2   67.19   16.20
   0 -10   2   53.69   10.00
   0 -10  -2   66.39    8.70
   0  10  -2   58.59   12.30
   0  10  -2   67.89   10.60
   0  10   2   73.39   12.70
   0  10   2   67.39   12.80
   2 -10   2   95.79   12.50
  -2 -10  -2   78.09   21.80
  -2 -10  -2   84.89   13.40
   2 -10   2   91.09   15.30
  -2 -10  -2  102.99   11.80
  -2 -10  -2   65.59   14.00
  -2  10  -2   66.09   10.80
   2  10   2   93.99   14.60
  -2  10  -2   77.39   12.10
  -4 -10  -2   57.39   15.10
  -4 -10  -2   63.39   25.10
  -4 -10  -2   67.19   10.10
  -4 -10  -2   57.09   10.60
  -4  10  -2   58.59   13.90
  -4  10  -2   71.49   10.80
   4  10   2   72.49   15.00
   4  10   2   50.09   14.10
  -6 -10  -2   12.10   10.90
  -6 -10  -2    3.80    8.20
  -6 -10  -2   18.50   13.90
  -6 -10  -2   22.00   30.70
  -6 -10  -2   28.00   14.80
   6 -10   2   12.00    7.80
  -6  10  -2  -12.40   15.10
   6  10   2    3.30    9.00
  -6  10  -2    8.10    9.80
   6  10   2   16.40   13.30
  -6  10  -2   11.70    8.10
   6  10   2   23.70   16.70
  -6  10  -2   22.20   11.10
  -8 -10  -2   26.20   22.90
  -8 -10  -2   13.80   12.30
  -8 -10  -2   21.90    9.50
  -8 -10  -2   36.80   14.00
   8 -10   2   16.90    8.00
  -8 -10  -2   49.10   40.40
  -8 -10  -2   12.40   11.70
  -8  10  -2   18.20   10.50
  -8  10  -2   12.70    7.90
   8  10   2   28.80    8.00
   8  10   2    6.20   15.70
   8  10   2   35.60   24.50
  -8  10  -2   31.70    9.80
 -10 -10  -2   84.19   11.50
  10 -10   2   67.99   11.50
 -10 -10  -2   98.59   18.00
 -10 -10  -2   74.79   16.50
 -10 -10  -2   77.99   13.30
 -10  10  -2   70.69   12.40
 -10  10  -2   91.99   14.30
  10  10   2   53.39   13.10
  10  10   2   65.19    9.60
 -10  10  -2   81.59   10.90
 -12 -10  -2  121.39   21.90
  12 -10   2  138.19   13.90
  12 -10   2  102.59   15.30
 -12 -10  -2  141.89   21.00
 -12 -10  -2  135.49   25.80
 -12 -10  -2  139.69   14.30
 -12  10  -2  160.08   20.30
  12  10   2  104.69   14.50
 -12  10  -2  125.49   18.50
  12  10   2  127.99   13.50
 -12  10  -2   99.59   15.00
  14 -10   2   40.40   11.20
 -14 -10  -2   26.50    6.70
 -14 -10  -2   10.70   19.00
 -14 -10  -2   52.99   12.70
  14 -10   2   27.30   10.80
 -14 -10  -2   50.99   13.60
  14  10   2   22.60   10.90
  14  10   2   36.50    7.20
 -14  10  -2   39.80    9.20
 -14  10  -2    6.50   11.90
  16 -10   2    3.20    8.00
 -16 -10  -2   -5.60   15.40
  16 -10   2   -1.40    7.90
 -16 -10  -2   19.60   19.60
 -16  10  -2   14.80   14.40
  16  10   2    7.40    9.90
  16  10   2    0.80    6.40
 -18 -10  -2    3.40    6.90
  18 -10   2   14.30   12.40
  18 -10   2   18.70    5.80
  18  10   2   27.20    8.00
  18  10   2   12.80    4.60
  19 -11  -2   34.60    8.10
  19 -11  -2   20.90    6.20
 -19 -11   2   28.50    7.40
  19  11  -2   23.30    7.30
  19  11  -2   14.00    5.50
  17 -11  -2    9.10    8.20
 -17 -11   2   10.10    8.30
 -17 -11   2   16.90    7.80
  17 -11  -2   14.70    6.60
 -17 -11   2   13.80   15.60
  17  11  -2   11.50    4.80
  17  11  -2   17.70    7.60
 -15 -11   2   25.30    7.50
 -15 -11   2   27.70   11.20
 -15 -11   2   19.80   13.10
 -15 -11   2   23.30    8.70
 -15 -11   2   23.40   13.90
  15 -11  -2   28.10    8.70
  15  11  -2   23.00    6.70
  15  11  -2   29.20   13.70
  15  11  -2   39.60    9.90
 -13 -11   2  332.17   18.60
  13 -11  -2  326.97   22.50
 -13 -11   2  316.37   19.00
 -13 -11   2  292.37   24.10
  13 -11  -2  305.07   20.40
 -13 -11   2  296.57   23.60
  13  11  -2  316.57   20.80
 -13  11   2  296.67   24.50
  13  11  -2  297.47   20.90
  13  11  -2  296.47   17.30
 -11 -11   2   55.29   13.30
 -11 -11   2   55.49   12.10
 -11 -11   2   35.20   15.80
 -11 -11   2   45.90    8.90
  11 -11  -2   48.20   10.70
  11 -11  -2   31.60    8.20
 -11  11   2   38.10   12.80
  11  11  -2   49.70   11.00
  11  11  -2   42.40   11.10
  11  11  -2   50.09   12.70
  11  11  -2   35.20    8.90
   9 -11  -2  166.58   13.50
  -9 -11   2  166.78   19.50
  -9 -11   2  158.58   15.40
  -9 -11   2  159.68   23.20
  -9  11   2  152.88   18.60
  -9  11   2  186.68   22.30
   9  11  -2  125.79   17.50
   9  11  -2  148.09   13.80
   9  11  -2  141.09   17.30
  -7 -11   2  419.86   71.19
  -7 -11   2  372.06   40.40
  -7 -11   2  414.96   23.70
  -7 -11   2  428.66   25.10
   7 -11  -2  429.86   19.90
  -7  11   2  405.26   24.40
  -7  11   2  453.05   29.60
   7  11  -2  454.85   20.90
   7  11  -2  417.66   24.80
   7  11  -2  454.05   43.20
  -7  11   2  419.66   41.40
   7  11  -2  478.15   24.80
   7  11  -2  463.65   25.10
  -5 -11   2  382.36   24.30
  -5 -11   2  395.36   57.59
  -5 -11   2  366.96   23.50
   5  11  -2  399.16   33.60
   5  11  -2  418.56   22.80
   5  11  -2  385.56   23.60
   5  11  -2  411.96   23.70
  -5  11   2  422.06   23.70
   5  11  -2  412.06   19.40
  -5  11   2  405.06   34.80
   3 -11  -2  478.65   37.70
  -3 -11   2  507.35   26.90
  -3 -11   2  477.75   26.90
   3 -11  -2  508.05   21.40
   3 -11  -2  486.85   39.50
   3 -11  -2  472.05   26.90
  -3 -11   2  521.15   50.39
   3  11  -2  494.95   24.00
  -3  11   2  528.85   32.50
  -3  11   2  500.35   26.10
   3  11  -2  461.25   32.40
   1 -11  -2   52.99   10.30
  -1 -11   2   47.60   22.20
   1 -11  -2   43.70   14.20
   1 -11  -2   44.10   20.50
  -1 -11   2   40.40   14.10
   1 -11  -2   44.30    7.70
  -1 -11   2   62.39   11.30
   1  11  -2   68.39   13.80
  -1  11   2   37.30   13.30
  -1  11   2   50.99   10.60
   1  11  -2   71.49   10.90
  -1 -11  -2  113.99   12.10
  -1 -11  -2  140.89   15.10
  -1 -11  -2  154.48   23.00
   1 -11   2  148.99   22.00
   1 -11   2  113.79   15.80
   1 -11   2  123.39   18.10
   1 -11   2  161.08   31.70
  -1 -11  -2  121.89   25.10
   1  11   2  112.99   17.00
  -1  11  -2  136.99   21.30
  -1  11  -2  137.49   14.50
   1  11   2  159.38   19.20
   3 -11   2  120.39   15.50
  -3 -11  -2   79.69   10.70
  -3 -11  -2   66.89   13.80
  -3 -11  -2   80.79   16.00
  -3 -11  -2  112.09   30.50
  -3  11  -2   99.29   12.90
   3  11   2   65.39   14.60
   3  11   2  103.99   18.80
  -3  11  -2   98.89   16.80
  -5 -11  -2   20.60   15.00
  -5 -11  -2  -14.30    9.50
  -5 -11  -2   82.89   33.70
  -5 -11  -2   -3.00   18.00
   5 -11   2    3.40    8.30
  -5  11  -2    6.40    9.70
  -5  11  -2   10.60    7.30
  -5  11  -2    1.80   17.40
   5  11   2   23.40   18.10
   5  11   2    4.00    8.70
  -5  11  -2    9.20   10.10
  -5  11  -2    7.30    9.10
   7 -11   2  319.47   17.80
  -7 -11  -2  309.67   80.39
  -7 -11  -2  304.87   23.10
  -7 -11  -2  254.77   22.50
  -7 -11  -2  322.67   19.00
  -7 -11  -2  279.57   29.40
   7  11   2  312.07   17.20
  -7  11  -2  308.17   17.20
  -7  11  -2  300.77   19.70
  -7  11  -2  255.07   19.50
   7  11   2  210.78   34.70
   7  11   2  247.28   27.90
  -7  11  -2  294.57   19.60
  -9 -11  -2  519.45   40.50
  -9 -11  -2  611.74   28.60
  -9 -11  -2  618.74   38.50
  -9 -11  -2  615.24   26.90
  -9 -11  -2  607.84   33.00
   9 -11   2  552.84   25.70
   9  11   2  573.74   32.40
  -9  11  -2  552.44   30.10
   9  11   2  561.44   26.00
  -9  11  -2  583.04   29.60
  -9  11  -2  587.74   25.90
 -11 -11  -2  403.56   28.10
 -11 -11  -2  410.46   21.30
 -11 -11  -2  438.86   21.60
 -11 -11  -2  406.86   32.80
 -11 -11  -2  385.46   31.10
  11 -11   2  428.76   21.30
  11  11   2  399.86   21.30
 -11  11  -2  393.66   21.60
 -11  11  -2  403.76   26.30
 -11  11  -2  399.46   25.30
  11  11   2  328.67   26.10
 -13 -11  -2  181.88   22.20
 -13 -11  -2  235.08   38.30
 -13 -11  -2  198.08   21.70
 -13 -11  -2  169.28   13.30
  13  11   2  163.08   13.60
  13  11   2  147.09   20.00
 -13  11  -2  204.28   20.80
 -13  11  -2  175.68   16.40
 -15 -11  -2  145.99   25.30
  15 -11   2  172.38   13.70
 -15 -11  -2  177.58   22.20
 -15 -11  -2  158.98   24.20
  15 -11   2  168.68   16.20
  15  11   2  163.08   23.70
  15  11   2  158.68   12.90
 -15  11  -2  181.68   25.30
 -17 -11  -2   22.10   23.20
 -17 -11  -2   51.69   10.70
  17 -11   2   25.70    9.10
  17  11   2   37.50    9.00
  17  11   2   39.40    6.10
  18 -12  -2  222.58   11.90
  18 -12  -2  207.68   15.70
 -18 -12   2  254.37   32.90
 -18 -12   2  209.08   16.60
  18  12  -2  232.28   12.90
  18  12  -2  210.18   10.60
 -16 -12   2  301.87   14.10
  16 -12  -2  297.77   16.50
 -16 -12   2  287.77   20.70
 -16 -12   2  290.27   25.60
  16 -12  -2  296.97   18.70
 -16 -12   2  301.77   29.00
  16  12  -2  323.07   15.50
  16  12  -2  304.07   17.90
 -14 -12   2  194.88   24.10
 -14 -12   2  177.08   23.00
 -14 -12   2  176.68   21.80
 -14 -12   2  159.38   14.70
 -14 -12   2  159.18   14.10
  14 -12  -2  196.68   16.40
  14  12  -2  170.58   21.10
  14  12  -2  182.08   16.30
  14  12  -2  161.88   13.60
 -14  12   2  176.98   29.30
 -12 -12   2   82.09   17.60
 -12 -12   2   97.89   15.70
 -12 -12   2   70.19   12.60
  12 -12  -2   84.69   14.40
  12 -12  -2   96.69   14.40
 -12 -12   2  102.69   14.90
  12  12  -2   88.69   18.00
  12  12  -2   54.19   11.80
  12  12  -2  128.89   16.10
 -12  12   2   89.09   14.60
 -10 -12   2  467.25   28.40
 -10 -12   2  461.35   23.10
 -10 -12   2  415.26   26.20
  10 -12  -2  425.86   21.40
  10 -12  -2  426.56   23.80
  10  12  -2  422.96   27.80
  10  12  -2  433.66   25.50
 -10  12   2  407.66   28.20
  10  12  -2  445.46   22.10
  10  12  -2  432.66   24.10
 -10  12   2  424.06   25.80
   8 -12  -2   96.79   11.40
  -8 -12   2   80.39   14.70
  -8 -12   2   72.29   17.90
  -8 -12   2   75.79   11.70
   8  12  -2   90.29   14.50
  -8  12   2   86.69   13.50
   8  12  -2   97.69   11.30
   8  12  -2   96.79   16.30
  -8  12   2   86.09   19.20
   8  12  -2   69.49   12.20
  -6 -12   2   22.00   11.20
  -6 -12   2    7.30    9.90
   6 -12  -2   -0.40    6.30
  -6 -12   2   23.80   25.00
  -6  12   2    9.30   14.40
   6  12  -2    2.50    6.50
   6  12  -2    7.90    9.90
   6  12  -2   20.80   10.50
  -6  12   2  -13.50   24.80
   6  12  -2   16.60   28.00
  -6  12   2    8.30    9.10
   6  12  -2   -1.10    9.20
  -4 -12   2   79.89   14.40
   4 -12  -2   77.69   10.30
  -4 -12   2   51.49   38.30
   4 -12  -2   51.99   15.80
   4  12  -2   89.79   21.40
   4  12  -2   97.19   10.40
   4  12  -2   75.09   11.20
  -4  12   2   87.89   14.70
   4  12  -2   99.49   14.80
  -4  12   2   40.40   20.60
   4  12  -2   86.29   11.80
  -2 -12   2 1205.08   47.30
   2 -12  -2 1170.68   47.60
  -2 -12   2 1133.19   74.89
   2 -12  -2 1136.49   64.89
   2 -12  -2 1130.09   54.09
   2 -12  -2 1190.18   49.30
  -2 -12   2 1242.28   49.20
   2  12  -2 1187.58   47.60
  -2  12   2 1218.58   48.30
   2  12  -2 1195.48   44.40
   2  12  -2 1220.58   47.70
  -2  12   2 1171.08   47.80
  -2  12   2 1268.67   58.09
   2  12  -2 1169.28   47.30
   2  12  -2 1195.18   58.19
   0 -12  -2 1064.29   48.50
   0 -12   2 1116.39   63.79
   0 -12   2 1009.90   42.40
   0 -12   2 1038.80   43.50
   0 -12   2 1005.20   49.70
   0 -12  -2 1035.60   45.50
   0 -12  -2 1105.09   64.09
   0  12   2 1080.79   44.30
   0  12  -2 1036.90   42.20
   0  12   2 1072.29   44.40
   0  12  -2 1079.69   40.10
   0  12   2 1057.79   52.79
   0  12  -2 1058.09   51.59
   0  12  -2 1089.99   42.80
   2 -12   2  302.17   24.90
  -2 -12  -2  379.56   23.50
  -2 -12  -2  339.77   30.00
  -2 -12  -2  371.56   20.70
  -2 -12  -2  303.37   29.30
  -2 -12  -2  420.76   53.29
  -2  12  -2  357.46   31.30
  -2  12  -2  374.76   21.90
  -2  12  -2  302.27   21.80
   2  12   2  365.46   24.20
   2  12   2  422.86   25.80
   2  12   2  357.76   20.00
   2  12   2  342.67   34.80
  -2  12  -2  337.67   18.40
  -4 -12  -2  903.01   83.89
  -4 -12  -2  844.62   38.90
  -4 -12  -2  858.11   35.40
  -4 -12  -2  836.12   39.20
  -4 -12  -2  794.52   44.40
  -4  12  -2  783.02   50.19
   4  12   2  826.42   53.19
  -4  12  -2  885.21   37.10
   4  12   2  810.82   40.90
  -4  12  -2  850.61   37.70
   4  12   2  863.81   34.50
  -4  12  -2  868.91   33.70
   4  12   2  881.71   40.10
  -4  12  -2  877.91   36.10
   6 -12   2  818.12   32.90
  -6 -12  -2  759.92   36.90
  -6 -12  -2  796.22   45.60
  -6 -12  -2  746.33   38.20
  -6 -12  -2  815.22   34.40
   6  12   2  797.12   33.30
   6  12   2  785.02   39.40
  -6  12  -2  804.12   36.40
  -6  12  -2  817.92   36.20
  -6  12  -2  853.71   35.30
  -6  12  -2  826.12   32.30
  -8 -12  -2  223.28   28.30
  -8 -12  -2  187.08   22.80
   8 -12   2  196.48   14.80
  -8 -12  -2  198.58   21.00
  -8 -12  -2  194.08   16.70
  -8  12  -2  195.88   14.90
  -8  12  -2  224.18   19.30
  -8  12  -2  198.18   19.00
   8  12   2  158.58   24.80
   8  12   2  182.68   15.70
 -10 -12  -2  359.36   21.00
 -10 -12  -2  341.87   20.10
 -10 -12  -2  336.27   35.50
 -10 -12  -2  393.26   28.20
 -10 -12  -2  389.06   33.20
  10 -12   2  362.66   20.00
 -10  12  -2  365.16   23.30
 -10  12  -2  344.47   24.90
  10  12   2  352.56   27.30
 -10  12  -2  359.06   20.50
  10  12   2  390.46   20.80
  12 -12   2   20.20    9.40
 -12 -12  -2   44.30   15.20
  12 -12   2   15.80   11.70
 -12 -12  -2   23.50   18.50
 -12 -12  -2    1.50    7.30
 -12  12  -2    4.70    9.30
  12  12   2   27.80    7.70
 -12  12  -2    4.00   11.30
  12  12   2   28.00   12.80
 -12  12  -2   17.90   11.70
 -14 -12  -2   96.29   15.30
 -14 -12  -2   61.89   14.10
  14 -12   2   94.39   12.20
 -14 -12  -2   70.09   14.40
  14 -12   2   88.79   15.00
 -14  12  -2   90.49   16.70
 -14  12  -2   86.39   13.70
  14  12   2  124.09   28.00
  14  12   2   79.29   11.30
 -16 -12  -2   64.69   16.30
  16 -12   2   83.19   13.30
  16 -12   2   92.29   13.40
 -16 -12  -2  109.39   20.80
 -16 -12  -2   93.29   15.40
 -16  12  -2   97.59   17.10
  16  12   2   98.19    9.10
  16  12   2  112.29   15.00
  18 -12   2  182.88   15.90
 -18 -12  -2  148.09   17.60
  18 -12   2  193.18   10.50
  18  12   2  183.08    9.60
 -17 -13   2   20.70   12.90
  17 -13  -2   20.10    8.40
 -17 -13   2   43.10   15.10
  17 -13  -2   23.80    5.80
  17  13  -2   27.80    4.30
  17  13  -2   39.90    6.70
 -15 -13   2    3.50    5.60
 -15 -13   2  -12.60   11.70
  15 -13  -2    2.00    7.80
 -15 -13   2    4.90   11.90
 -15 -13   2  -18.30   14.70
 -15  13   2   28.50   13.80
  15  13  -2    1.30    5.40
  15  13  -2   12.70    8.10
 -13 -13   2  348.57   19.00
 -13 -13   2  359.46   19.40
 -13 -13   2  356.46   27.80
 -13 -13   2  355.06   25.90
  13 -13  -2  348.77   21.80
 -13  13   2  346.77   25.10
  13  13  -2  354.36   22.10
  13  13  -2  402.96   19.30
  13  13  -2  343.67   26.20
  11 -13  -2  289.27   24.10
 -11 -13   2  265.67   19.70
  11 -13  -2  292.07   21.40
 -11 -13   2  268.27   18.40
 -11 -13   2  284.17   23.60
  11  13  -2  219.28   28.10
 -11  13   2  266.37   22.10
  11  13  -2  271.77   19.70
  11  13  -2  267.47   16.50
  11  13  -2  252.07   20.90
  -9 -13   2  773.22   37.00
  -9 -13   2  831.02   40.00
   9 -13  -2  789.82   32.00
  -9 -13   2  759.32   34.80
  -9  13   2  814.72   38.60
   9  13  -2  774.92   35.00
   9  13  -2  747.03   36.20
   9  13  -2  780.32   38.40
  -9  13   2  764.82   36.30
   9  13  -2  792.32   33.10
  -7 -13   2  933.01   44.60
  -7 -13   2  856.41   44.70
  -7 -13   2  937.61   38.60
   7 -13  -2  919.11   35.60
   7  13  -2  871.91   47.30
  -7  13   2  894.01   41.20
   7  13  -2  897.91   43.20
  -5 -13   2  539.15   32.10
  -5 -13   2  532.15   29.00
  -5 -13   2  512.25   57.99
  -5  13   2  581.84   28.60
  -5  13   2  597.24   32.50
   5  13  -2  574.14   28.40
   5  13  -2  566.24   30.00
   5  13  -2  555.84   27.80
   5  13  -2  571.64   24.80
  -3 -13   2  750.12   88.99
  -3 -13   2  856.91   40.60
   3 -13  -2  887.21   34.10
   3 -13  -2  896.91   40.60
  -3 -13   2  848.32   37.30
   3 -13  -2  896.91   39.20
  -3  13   2  927.21   41.50
   3  13  -2  908.61   38.50
   3  13  -2  817.92   41.70
   3  13  -2  839.32   37.00
  -3  13   2  882.71   36.30
  -3  13   2  907.81   39.50
   3  13  -2  765.32   40.90
  -3  13   2  778.92   56.79
   3  13  -2  896.41   34.60
  -3  13   2  892.31   37.90
   1 -13  -2  226.58   42.60
  -1 -13   2  342.07   21.40
   1 -13  -2  335.17   23.60
  -1 -13   2  238.58   46.00
  -1 -13   2  342.27   23.60
   1 -13  -2  328.37   17.90
   1  13  -2  321.57   21.00
  -1  13   2  317.57   41.80
   1  13  -2  323.07   20.20
  -1  13   2  351.36   21.60
   1  13  -2  317.87   24.40
   1  13  -2  329.77   17.40
   1  13  -2  309.47   21.90
  -1  13   2  316.37   20.00
   1  13  -2  331.67   40.50
   1 -13   2   22.80   10.80
   1 -13   2   44.60   23.60
  -1 -13  -2   16.40    8.10
  -1 -13  -2   27.40   40.90
  -1 -13  -2   42.50   24.50
  -1 -13  -2   39.90   11.90
  -1 -13  -2   14.20   13.60
   1  13   2   36.70    9.20
   1  13   2   26.20   10.40
  -1  13  -2   17.30    9.70
   1  13   2   19.80   13.10
  -1  13  -2   35.00    7.40
  -1  13  -2  -21.50   21.90
  -1  13  -2   32.10   10.40
  -1  13  -2   35.00    9.10
   1  13   2   -6.30   23.50
  -3 -13  -2   11.60    8.20
  -3 -13  -2    4.30   12.40
  -3 -13  -2   30.90   16.40
  -3 -13  -2    9.30   11.40
   3 -13   2   13.90    9.40
   3  13   2   41.50   11.80
  -3  13  -2    4.40    6.80
  -3  13  -2    0.30    8.70
  -3  13  -2   19.40    9.50
   3  13   2   12.00    8.40
   3  13   2   11.80   15.20
  -3  13  -2  -14.70    9.60
  -5 -13  -2   22.00   14.10
  -5 -13  -2   16.70   11.90
   5 -13   2   19.20    9.10
  -5  13  -2   16.90   10.30
  -5  13  -2   29.00    9.30
  -5  13  -2   27.70    8.10
   5  13   2   22.50    7.80
   5  13   2   20.80   12.90
  -7 -13  -2  350.16   20.40
  -7 -13  -2  314.57   33.00
  -7 -13  -2  267.17   33.10
   7 -13   2  332.67   18.80
  -7 -13  -2  292.97   35.60
   7  13   2  283.67   27.80
  -7  13  -2  304.67   23.50
  -7  13  -2  343.77   23.00
  -9 -13  -2  149.99   16.60
   9 -13   2  131.69   14.10
  -9 -13  -2  134.99   26.10
  -9 -13  -2  135.39   21.40
  -9 -13  -2  151.48   15.20
  -9  13  -2  132.09   17.80
   9  13   2  162.98   24.90
   9  13   2  115.29   14.00
  -9  13  -2  157.88   18.40
  -9  13  -2  123.59   14.40
 -11 -13  -2  438.36   49.80
 -11 -13  -2  514.05   24.10
 -11 -13  -2  660.93   46.00
 -11 -13  -2  491.65   36.70
 -11  13  -2  533.25   25.70
  11  13   2  538.05   25.30
 -11  13  -2  534.75   29.70
  11  13   2  540.15   31.70
 -11  13  -2  570.54   29.20
 -13 -13  -2  947.71   57.39
  13 -13   2  948.51   41.30
 -13 -13  -2  969.90   45.00
 -13 -13  -2  914.81   47.20
  13 -13   2  975.70   37.70
  13  13   2  974.00   38.30
 -13  13  -2  934.21   41.70
 -13  13  -2  999.40   38.90
  15 -13   2  403.26   19.50
 -15 -13  -2  442.26   30.70
 -15 -13  -2  395.26   25.20
 -15 -13  -2  380.66   27.90
  15 -13   2  404.66   22.00
 -15  13  -2  382.66   20.60
 -15  13  -2  411.46   23.80
  15  13   2  409.16   18.70
  15  13   2  351.36   22.10
 -17 -13  -2  261.17   33.90
  17 -13   2  173.28   15.80
  17 -13   2  186.68   11.10
 -17 -13  -2  196.88   17.80
  17  13   2  154.68    9.50
  16 -14  -2  126.29   10.30
 -16 -14   2  156.28   21.50
  16 -14  -2  134.49   14.20
  16  14  -2  141.49    9.10
  16  14  -2  154.08   11.90
 -14 -14   2  493.05   31.30
 -14 -14   2  417.86   28.80
 -14 -14   2  475.25   20.40
 -14 -14   2  449.86   21.90
  14 -14  -2  491.75   24.40
 -14  14   2  489.35   26.20
  14  14  -2  466.45   23.70
  14  14  -2  506.25   21.50
 -12 -14   2  974.90   45.60
 -12 -14   2  906.51   35.90
 -12 -14   2  890.31   35.70
  12 -14  -2  870.71   39.00
 -12 -14   2  852.51   41.40
  12  14  -2  859.81   41.60
  12  14  -2  918.61   38.70
  12  14  -2  918.31   36.90
 -12  14   2  881.71   39.80
 -10 -14   2  518.55   52.89
  10 -14  -2  385.56   25.90
 -10 -14   2  426.26   24.50
 -10 -14   2  418.46   33.50
 -10 -14   2  446.86   28.60
  10 -14  -2  379.46   31.40
  10  14  -2  436.66   24.30
 -10  14   2  409.86   25.30
 -10  14   2  405.66   27.60
  10  14  -2  424.66   21.30
  10  14  -2  449.95   25.30
  -8 -14   2  117.49   18.70
  -8 -14   2  123.59   21.20
  -8 -14   2  105.49   16.20
   8 -14  -2  127.29   13.00
   8  14  -2  102.89   16.70
   8  14  -2  127.49   17.50
  -8  14   2  133.09   18.00
   8  14  -2  118.19   13.00
  -8  14   2  108.69   17.00
   8  14  -2  135.89   21.60
  -6 -14   2  106.29   30.30
   6 -14  -2   83.89   11.90
  -6 -14   2   91.59   13.00
  -6 -14   2  118.99   21.00
   6  14  -2   83.69   12.60
   6  14  -2   79.59   10.40
  -6  14   2   88.49   12.70
   6  14  -2  100.19   16.20
   6  14  -2   78.59   14.00
  -4 -14   2   47.10   21.60
  -4 -14   2   50.69   11.90
  -4 -14   2   21.30   17.20
   4 -14  -2   39.90    7.80
  -4 -14   2   37.90   14.70
   4 -14  -2   41.50   11.90
  -4  14   2   53.19   15.40
   4  14  -2   28.60   11.00
   4  14  -2   50.29   10.70
  -4  14   2   46.90   10.10
   4  14  -2   53.59   10.90
   4  14  -2   45.00    7.70
  -2 -14   2  608.54   40.90
   2 -14  -2  635.54   27.10
  -2 -14   2  645.34   34.80
  -2 -14   2  565.54   40.60
   2 -14  -2  632.74   31.40
   2 -14  -2  647.24   34.20
  -2  14   2  587.94   28.20
  -2  14   2  632.54   33.30
   2  14  -2  620.64   32.80
   2  14  -2  649.34   27.20
   2  14  -2  653.43   30.00
  -2  14   2  617.84   30.60
   2  14  -2  658.03   30.10
   0 -14  -2  754.92   44.10
   0 -14   2  814.42   39.10
   0 -14   2  797.32   34.00
   0 -14  -2  801.52   38.50
   0 -14   2  798.22   52.09
   0  14   2  834.92   38.90
   0  14   2  861.61   36.10
   0  14  -2  786.72   31.80
   0  14  -2  733.83   38.10
   0  14  -2  788.72   34.20
   0  14  -2  744.93   36.00
   0  14   2  727.93   35.20
  -2 -14  -2 1787.52   70.39
  -2 -14  -2 1805.32   65.09
  -2 -14  -2 1734.43   66.39
  -2  14  -2 1790.72   68.09
   2  14   2 1760.82   63.99
   2  14   2 1760.62   70.09
   2  14   2 1732.83   67.39
  -2  14  -2 1764.72   67.99
  -2  14  -2 1777.42   65.99
  -2  14  -2 1782.32   63.59
  -4 -14  -2 1681.83   68.19
  -4 -14  -2 1813.32   66.29
   4 -14   2 1768.52   64.89
  -4 -14  -2 1772.82   77.69
  -4 -14  -2 1777.92   72.09
  -4  14  -2 1783.22   64.29
  -4  14  -2 1820.42   66.99
  -4  14  -2 1817.82   68.99
   4  14   2 1769.52   64.79
   4  14   2 1859.01   68.69
  -4  14  -2 1794.62   68.89
  -6 -14  -2  807.52   34.80
  -6 -14  -2  818.22   47.80
   6 -14   2  713.53   31.10
  -6 -14  -2  754.12   46.50
  -6  14  -2  791.92   31.50
  -6  14  -2  731.53   36.80
  -6  14  -2  721.93   34.90
   6  14   2  756.32   32.10
   6  14   2  748.63   37.10
  -6  14  -2  697.93   34.30
  -8 -14  -2  378.26   21.50
  -8 -14  -2  411.96   26.40
   8 -14   2  388.76   20.70
  -8 -14  -2  381.36   28.80
  -8 -14  -2  364.66   35.90
   8  14   2  361.96   20.80
  -8  14  -2  391.86   20.50
  -8  14  -2  370.26   24.80
   8  14   2  433.76   29.40
  -8  14  -2  386.46   23.80
 -10 -14  -2   53.89   15.20
 -10 -14  -2   54.29    9.40
  10  14   2   41.30    9.10
 -10  14  -2   43.40   12.10
 -10  14  -2   51.79   10.00
  10  14   2   65.49   15.70
 -10  14  -2   50.99   11.00
  12 -14   2   93.29   15.10
 -12 -14  -2   82.39   16.70
 -12 -14  -2   39.20   12.90
 -12  14  -2   51.89   10.70
  12  14   2   52.69    8.90
 -12  14  -2   40.70   16.40
 -14 -14  -2    4.90   12.40
 -14 -14  -2    9.80    8.00
  14 -14   2   15.40    8.00
 -14 -14  -2   29.60   14.80
  14 -14   2    6.60    7.70
  14  14   2   22.50    6.20
 -14  14  -2   14.80    9.90
 -14  14  -2   29.40    9.50
  16 -14   2  160.48   14.50
 -16 -14  -2  106.09   17.80
 -16  14  -2  137.79   20.40
  16  14   2  124.69    8.80
  15 -15  -2    7.50    6.70
 -15 -15   2    5.50    4.70
 -15 -15   2   24.80   13.20
 -15 -15   2  -17.30   17.00
  15 -15  -2   18.20   11.50
 -15  15   2    4.20   14.90
  15  15  -2    9.80    4.20
  15  15  -2   23.80    7.40
 -13 -15   2  109.29   13.40
 -13 -15   2   99.39   15.20
 -13 -15   2  170.38   23.20
  13 -15  -2  102.69   13.70
 -13 -15   2  134.69   11.10
 -13  15   2  129.69   17.40
  13  15  -2  134.79   10.90
  13  15  -2  140.69   15.40
 -11 -15   2  867.31   42.80
  11 -15  -2  937.71   39.90
 -11 -15   2  905.51   36.30
 -11 -15   2  921.61   46.10
 -11 -15   2  925.61   36.90
  11  15  -2  938.81   39.30
  11  15  -2  919.11   37.00
  11  15  -2  886.71   42.70
 -11  15   2  914.51   40.10
   9 -15  -2  438.16   25.50
   9 -15  -2  424.46   26.40
  -9 -15   2  399.46   30.40
  -9 -15   2  445.66   25.10
  -9 -15   2  470.95   24.50
   9  15  -2  413.26   25.70
   9  15  -2  399.46   30.30
  -9  15   2  440.26   25.30
  -9  15   2  454.25   29.00
   9  15  -2  459.05   21.60
  -7 -15   2  554.64   40.20
  -7 -15   2  554.44   41.20
   7 -15  -2  573.24   25.80
  -7 -15   2  578.44   35.60
  -7 -15   2  624.14   29.50
   7  15  -2  554.44   26.40
   7  15  -2  562.24   31.30
   7  15  -2  571.54   34.00
  -7  15   2  557.94   30.10
   7  15  -2  584.14   30.30
   5 -15  -2 1003.20   39.10
  -5 -15   2 1012.60   42.50
  -5 -15   2  990.00   48.10
  -5 -15   2  912.71   52.39
  -5  15   2  970.70   42.70
   5  15  -2 1028.50   39.80
  -5  15   2 1026.30   48.30
   5  15  -2  996.90   44.90
   5  15  -2 1006.50   42.60
   5  15  -2 1050.39   43.50
   3 -15  -2  437.66   27.10
  -3 -15   2  410.56   24.50
   3 -15  -2  420.06   21.00
  -3 -15   2  362.66   36.80
  -3  15   2  415.06   29.10
   3  15  -2  418.56   21.20
  -3  15   2  425.36   30.90
   3  15  -2  476.05   28.00
   3  15  -2  423.56   27.50
   3  15  -2  464.75   24.70
  -3  15   2  427.86   24.60
  -3  15   2  401.16   29.40
   1 -15  -2 1144.49   48.80
  -1 -15   2 1048.40   49.30
   1 -15  -2 1025.80   53.69
  -1 -15   2  998.60   53.19
   1 -15  -2 1084.19   41.30
  -1 -15   2 1055.99   50.19
  -1 -15   2 1041.50   43.20
  -1  15   2 1101.09   45.90
   1  15  -2 1076.49   45.80
   1  15  -2 1050.99   49.40
   1  15  -2 1096.59   46.30
  -1  15   2 1020.50   41.00
  -1  15   2 1048.70   47.70
   1  15  -2 1069.89   41.00
   1 -15   2  679.83   39.90
  -1 -15  -2  705.83   38.00
  -1 -15  -2  617.24   40.70
   1 -15   2  635.24   29.70
  -1 -15  -2  694.23   29.50
  -1  15  -2  622.04   27.70
  -1  15  -2  679.43   32.80
  -1  15  -2  530.55   35.10
   1  15   2  688.83   31.50
   1  15   2  691.13   37.80
  -3 -15  -2   18.90   16.60
   3 -15   2   28.00    8.50
  -3 -15  -2   25.70   15.60
  -3 -15  -2   12.10    8.90
  -3  15  -2   17.60    9.80
  -3  15  -2   23.40    8.00
   3  15   2   23.90   19.10
  -3  15  -2   14.20   10.10
   3  15   2   20.70   10.90
  -3  15  -2    6.80   10.60
   3  15   2   25.90    8.30
  -5 -15  -2  188.78   32.20
  -5 -15  -2  216.18   17.70
   5 -15   2  212.88   16.20
  -5 -15  -2  191.98   21.30
  -5 -15  -2  202.88   27.40
   5  15   2  224.88   21.60
  -5  15  -2  213.18   19.80
  -5  15  -2  187.38   19.10
   5  15   2  208.68   16.20
  -5  15  -2  201.08   14.80
  -5  15  -2  205.78   18.70
  -7 -15  -2  476.55   24.40
  -7 -15  -2  446.96   40.30
   7 -15   2  464.75   23.30
  -7 -15  -2  463.55   24.90
  -7 -15  -2  439.76   33.80
  -7  15  -2  462.95   25.80
  -7  15  -2  427.36   26.30
   7  15   2  447.76   23.20
  -7  15  -2  484.95   22.80
  -9 -15  -2 1276.17   62.39
  -9 -15  -2 1258.37   46.50
  -9 -15  -2 1180.48   46.20
   9 -15   2 1267.47   47.70
  -9 -15  -2 1290.77   55.49
  -9  15  -2 1176.38   50.29
   9  15   2 1223.98   47.40
  -9  15  -2 1188.48   46.70
  -9  15  -2 1225.58   49.40
  11 -15   2  813.32   36.40
 -11 -15  -2  748.83   39.00
 -11 -15  -2  819.82   43.50
  11 -15   2  815.22   32.50
 -11  15  -2  714.53   41.00
 -11  15  -2  829.12   36.70
  11  15   2  790.42   32.90
 -11  15  -2  790.62   36.30
 -13 -15  -2  727.93   38.10
 -13 -15  -2  824.72   38.50
 -13 -15  -2  752.72   31.20
  13 -15   2  771.12   30.20
  13 -15   2  715.93   33.00
  13  15   2  735.63   30.10
 -13  15  -2  760.32   31.10
 -13  15  -2  728.03   33.30
  15 -15   2  654.83   29.10
 -15 -15  -2  699.83   34.60
 -15 -15  -2  625.44   29.30
  15  15   2  658.23   25.50
 -15  15  -2  648.24   27.70
 -14 -16   2  725.73   47.50
  14 -16  -2  638.04   29.60
  14 -16  -2  616.04   27.50
 -14 -16   2  656.03   24.00
 -14 -16   2  677.93   37.10
  14  16  -2  671.73   25.50
 -14  16   2  640.44   28.60
  14  16  -2  602.34   27.70
 -12 -16   2  571.84   24.90
 -12 -16   2  604.14   25.20
 -12 -16   2  615.44   34.20
  12 -16  -2  553.74   28.00
 -12 -16   2  585.94   33.80
  12  16  -2  616.64   28.00
  12  16  -2  614.14   25.40
 -12  16   2  622.04   28.90
 -10 -16   2   39.70    9.70
 -10 -16   2   46.20    9.30
 -10 -16   2   40.00   15.60
 -10 -16   2   44.20   15.80
  10 -16  -2   38.00    9.70
  10 -16  -2   51.79    9.40
  10  16  -2   40.20   15.90
  10  16  -2   39.30   12.70
 -10  16   2   50.59   11.50
  10  16  -2   37.60    8.30
  -8 -16   2   16.30   14.60
   8 -16  -2   79.39   13.20
  -8 -16   2   41.60    9.90
  -8 -16   2   64.79   12.90
  -8 -16   2   54.59   17.30
   8  16  -2   53.19   16.20
  -8  16   2   75.49   18.40
   8  16  -2   50.39    8.80
  -8  16   2   67.39   11.50
   8  16  -2   59.69   12.00
  -6 -16   2    6.40   15.60
  -6 -16   2   15.30   14.70
   6 -16  -2    0.70    8.10
  -6 -16   2  -32.90   18.70
  -6 -16   2    2.10   10.70
   6  16  -2   23.10   11.00
   6  16  -2    1.50   14.70
   6  16  -2   10.30    7.50
  -6  16   2  -12.70    8.40
  -6  16   2   15.00   15.70
   4 -16  -2  421.26   21.30
   4 -16  -2  342.47   32.50
  -4 -16   2  386.76   38.20
  -4 -16   2  436.16   34.10
  -4 -16   2  435.36   25.10
   4  16  -2  428.16   29.70
  -4  16   2  455.55   36.10
  -2 -16   2  586.04   28.90
   2 -16  -2  608.54   26.40
  -2 -16   2  598.04   44.00
  -2 -16   2  561.74   34.90
   2 -16  -2  532.95   30.00
  -2 -16   2  571.84   39.60
  -2  16   2  602.04   30.80
   2  16  -2  559.24   25.90
   2  16  -2  601.24   29.40
  -2  16   2  582.64   27.20
   2  16  -2  613.44   32.40
  -2  16   2  611.14   35.70
   2  16  -2  573.14   31.50
   0 -16  -2  989.30   48.80
   0 -16   2 1052.39   41.40
   0 -16   2 1035.10   46.50
   0 -16  -2 1021.30   43.50
   0 -16  -2 1004.40   40.20
   0 -16  -2  929.01   53.49
   0  16   2 1069.19   48.50
   0  16  -2  955.80   44.00
   0  16   2  970.00   43.70
   0  16  -2 1003.60   39.30
   0  16  -2 1000.00   42.00
   0  16   2  993.10   39.40
   0  16  -2 1059.09   45.10
  -2 -16  -2 1077.79   42.60
   2 -16   2 1029.30   45.80
   2 -16   2 1108.29   42.40
  -2 -16  -2 1062.39   50.59
  -2 -16  -2 1054.19   55.39
   2  16   2  904.91   51.19
  -2  16  -2 1066.49   41.00
  -2  16  -2 1083.89   46.00
   2  16   2 1074.59   45.60
  -2  16  -2 1067.39   43.50
   2  16   2 1078.59   41.50
  -2  16  -2 1067.29   46.40
  -4 -16  -2  415.66   23.60
  -4 -16  -2  367.16   38.40
  -4 -16  -2  402.06   32.10
   4 -16   2  417.16   21.90
  -4  16  -2  424.86   36.40
  -4  16  -2  408.76   26.20
   4  16   2  421.06   29.60
  -4  16  -2  448.66   29.00
   6 -16   2  430.06   23.50
  -6 -16  -2  434.46   42.10
  -6 -16  -2  436.66   24.10
  -6 -16  -2  428.96   33.20
   6  16   2  420.86   22.60
  -6  16  -2  434.56   21.20
  -6  16  -2  453.95   25.20
  -6  16  -2  423.86   25.80
  -8 -16  -2  469.45   33.70
  -8 -16  -2  510.15   38.40
  -8 -16  -2  550.74   25.90
  -8  16  -2  552.94   25.00
  -8  16  -2  566.54   28.40
   8  16   2  561.84   25.40
  -8  16  -2  564.04   29.30
  10 -16   2   81.79   11.40
 -10 -16  -2   81.39   16.40
 -10 -16  -2   65.29   15.30
  10  16   2   57.49   10.50
 -10  16  -2   65.99   11.80
 -10  16  -2   43.60   15.30
 -10  16  -2   49.70   11.30
 -12 -16  -2    0.40    7.40
  12 -16   2    0.20    6.90
  12 -16   2   10.10    7.90
 -12 -16  -2   28.20   14.40
 -12 -16  -2    6.40   11.20
 -12  16  -2    9.70    8.50
 -12  16  -2    9.30    8.60
  12  16   2    2.30    5.90
 -14 -16  -2    3.80   26.30
 -14 -16  -2   32.40   12.80
 -14 -16  -2   12.80    6.60
  14 -16   2   29.90    8.40
  14  16   2   12.20    4.60
 -14  16  -2   18.10    7.70
 -13 -17   2  159.88   21.90
 -13 -17   2  184.28   23.00
  13 -17  -2  180.18   15.10
 -13  17   2  171.78   14.60
  13  17  -2  170.98   13.50
  13  17  -2  186.28   10.20
 -11 -17   2  214.08   14.80
 -11 -17   2  200.18   27.40
 -11 -17   2  235.58   13.80
  11 -17  -2  187.38   16.90
 -11 -17   2  208.08   23.70
 -11  17   2  230.28   17.60
  11  17  -2  256.77   13.90
  11  17  -2  217.88   17.10
  -9 -17   2  689.93   39.80
   9 -17  -2  586.14   27.40
  -9 -17   2  655.73   36.00
   9 -17  -2  607.84   29.90
  -9 -17   2  654.93   32.60
  -9 -17   2  700.73   38.20
   9  17  -2  682.03   31.50
   9  17  -2  660.03   28.10
  -9  17   2  581.04   38.00
   9  17  -2  538.45   34.80
  -7 -17   2  794.32   35.70
  -7 -17   2  810.52   34.20
   7 -17  -2  789.92   33.50
  -7 -17   2  830.32   43.70
  -7 -17   2  762.02   47.10
  -7  17   2  808.62   40.70
   7  17  -2  818.82   36.40
   7  17  -2  767.62   40.20
   7  17  -2  803.32   33.20
  -7  17   2  769.32   36.20
  -5 -17   2 1737.73   74.79
  -5 -17   2 1745.03   79.39
  -5 -17   2 1823.92   68.29
  -5 -17   2 1602.84   70.29
   5 -17  -2 1853.21   64.89
   5  17  -2 1843.52   68.39
   5  17  -2 1866.41   65.19
  -5  17   2 1807.32   68.39
   5  17  -2 1735.03   71.19
   3 -17  -2  982.10   37.90
  -3 -17   2  833.52   47.20
   3 -17  -2  879.31   39.60
  -3 -17   2  838.42   50.09
  -3 -17   2  887.51   41.60
  -3  17   2  978.70   41.20
  -3  17   2  935.51   36.70
   3  17  -2  917.21   36.60
   3  17  -2  918.91   39.40
  -1 -17   2   86.89   27.00
   1 -17  -2  124.79   20.90
  -1 -17   2   93.79   15.80
  -1 -17   2  140.09   31.00
   1 -17  -2   96.29   11.70
   1 -17  -2   70.09   28.40
  -1  17   2  123.79   17.10
   1  17  -2  103.49   16.00
  -1  17   2  100.99   14.90
  -1  17   2  124.89   22.40
   1  17  -2  120.09   19.30
   1  17  -2  108.09   11.80
   1  17  -2   90.39   15.90
  -1 -17  -2   15.90   18.10
  -1 -17  -2   14.80   26.20
   1 -17   2    2.90    8.90
   1 -17   2    6.70   12.60
  -1 -17  -2   15.90   12.10
  -1 -17  -2    2.90    9.30
  -1  17  -2    4.80    6.90
   1  17   2    9.80    8.00
  -1  17  -2    6.20   11.30
   1  17   2   16.80   22.60
  -1  17  -2  -10.50   12.60
   1  17   2   -6.40   10.30
  -1  17  -2  -14.00    9.40
  -3 -17  -2   15.50   18.30
   3 -17   2   12.00   15.60
  -3 -17  -2   15.90   12.70
  -3 -17  -2   10.50   11.70
  -3  17  -2   10.40   10.00
  -3  17  -2   13.80   18.90
   3  17   2    9.20   11.00
   3  17   2   31.30    8.30
  -3  17  -2    2.60   10.00
  -5 -17  -2   78.39   21.50
  -5 -17  -2  104.99   17.70
  -5 -17  -2   78.49   20.50
   5 -17   2   55.29    9.50
   5  17   2   61.69    9.30
  -5  17  -2   79.79   12.80
  -5  17  -2   75.49   11.30
  -5  17  -2   46.20    8.70
   7 -17   2  426.86   21.00
  -7 -17  -2  438.26   33.40
  -7 -17  -2  406.06   37.00
  -7  17  -2  426.36   25.00
  -7  17  -2  437.36   21.40
  -7  17  -2  438.46   24.80
   7  17   2  433.56   22.00
  -9 -17  -2  535.25   34.80
  -9 -17  -2  485.85   34.00
   9 -17   2  478.05   22.50
  -9  17  -2  455.05   31.40
  -9  17  -2  477.35   23.20
   9  17   2  468.45   29.40
  -9  17  -2  510.45   29.90
  11 -17   2  750.62   33.40
 -11 -17  -2  802.12   41.40
 -11 -17  -2  767.32   32.20
 -11 -17  -2  796.12   40.80
  11 -17   2  809.62   31.00
 -11  17  -2  790.22   35.10
  11  17   2  768.32   30.90
 -11  17  -2  774.62   31.60
 -11  17  -2  781.92   33.80
 -13 -17  -2  607.74   33.20
  13 -17   2  622.44   27.70
 -13 -17  -2  586.44   24.70
  13 -17   2  659.43   31.00
  13  17   2  588.94   23.90
 -13  17  -2  616.04   26.50
  12 -18  -2  213.48   16.40
 -12 -18   2  242.38   22.80
  12  18  -2  185.78   17.60
  12  18  -2  232.28   11.60
 -12  18   2  222.78   14.70
 -10 -18   2  307.17   28.50
  10 -18  -2  296.27   19.70
 -10 -18   2  315.27   16.40
 -10 -18   2  281.57   32.10
 -10 -18   2  321.07   16.40
  10  18  -2  306.07   18.90
  10  18  -2  305.77   15.60
 -10  18   2  301.37   19.40
   8 -18  -2   54.29   10.50
  -8 -18   2   32.00   19.70
  -8 -18   2   69.99   10.40
  -8 -18   2   60.19    9.00
  -8 -18   2   79.99   19.00
   8  18  -2   50.99    8.10
   8  18  -2   65.59   14.00
   8  18  -2   87.59   18.00
  -8  18   2   81.39   12.10
  -6 -18   2   14.90    8.50
  -6 -18   2   11.60   23.60
  -6 -18   2   46.30   22.50
   6 -18  -2   13.70    8.60
   6  18  -2   -2.40   15.70
   6  18  -2   22.80    7.40
   6  18  -2   51.89   23.80
  -6  18   2   19.30   10.20
  -4 -18   2   67.89   22.50
  -4 -18   2   50.39   21.50
   4 -18  -2   36.80    8.80
   4 -18  -2   27.30   13.80
  -4 -18   2   54.79   13.20
  -4 -18   2   37.70   10.10
   4  18  -2   14.30   11.20
  -4  18   2   15.80    9.10
   4  18  -2   26.60    7.70
   4  18  -2   27.50   15.60
   2 -18  -2  729.33   30.70
  -2 -18   2  731.73   57.39
  -2 -18   2  758.62   51.49
  -2 -18   2  728.33   32.20
   2 -18  -2  662.03   34.10
   2  18  -2  720.93   37.50
   2  18  -2  722.93   29.80
   2  18  -2  728.13   33.30
  -2  18   2  669.43   30.20
  -2  18   2  669.23   33.30
   0 -18  -2  947.11   55.99
   0 -18   2  876.01   40.20
   0 -18  -2  967.10   45.20
   0 -18   2  918.21   37.90
   0 -18  -2  845.12   61.29
   0 -18  -2  912.01   40.30
   0  18   2  874.11   36.50
   0  18  -2  893.81   38.80
   0  18  -2  917.41   36.10
   0  18  -2  863.11   40.40
   0  18  -2  906.81   43.00
   0  18   2  931.71   40.60
   2 -18   2  483.65   38.30
  -2 -18  -2  471.65   28.40
  -2 -18  -2  527.85   39.10
   2 -18   2  491.65   24.20
  -2 -18  -2  507.15   28.90
  -2 -18  -2  468.45   41.00
   2  18   2  508.55   27.00
  -2  18  -2  510.85   26.70
   2  18   2  495.85   26.40
  -2  18  -2  481.05   27.70
  -2  18  -2  501.25   22.80
  -2  18  -2  461.95   29.50
  -4 -18  -2  968.10   49.80
   4 -18   2  971.40   38.00
  -4 -18  -2  953.40   38.10
  -4 -18  -2  880.61   52.59
  -4 -18  -2  871.81   41.40
  -4  18  -2  962.00   41.90
  -4  18  -2  934.81   36.90
   4  18   2 1015.60   41.30
   4  18   2  939.91   37.90
  -4  18  -2  929.91   40.00
  -6 -18  -2 1142.29   41.60
  -6 -18  -2 1156.58   57.09
   6 -18   2 1122.39   42.10
  -6 -18  -2 1095.69   54.39
  -6 -18  -2 1067.19   46.90
  -6  18  -2 1082.29   47.30
  -6  18  -2 1068.09   48.50
   6  18   2 1038.20   43.60
  -8 -18  -2  421.66   22.90
  -8 -18  -2  413.26   34.40
   8 -18   2  395.86   19.60
  -8 -18  -2  390.16   33.10
  -8  18  -2  405.96   23.10
  -8  18  -2  399.66   20.30
  -8  18  -2  370.06   22.80
   8  18   2  357.56   19.80
 -10 -18  -2  291.57   16.70
  10 -18   2  305.87   18.60
 -10 -18  -2  328.47   26.40
  10 -18   2  288.27   16.40
 -10 -18  -2  213.28   30.90
  10  18   2  264.97   15.30
 -10  18  -2  289.57   18.00
 -10  18  -2  264.57   17.80
 -10  18  -2  282.87   17.20
  12 -18   2   11.10    8.00
 -12 -18  -2    3.50    5.10
 -12 -18  -2   -1.90   12.30
  12 -18   2   -0.90   12.30
  12  18   2   19.90    5.10
 -12  18  -2   18.90    6.70
 -11 -19   2  317.17   27.70
 -11 -19   2  311.77   15.50
  11 -19  -2  318.27   19.90
  11  19  -2  303.27   14.10
  11  19  -2  326.17   18.70
 -11  19   2  312.77   16.70
   9 -19  -2  728.33   31.80
  -9 -19   2  653.53   31.40
  -9 -19   2  670.83   43.30
  -9  19   2  675.43   29.30
   9  19  -2  682.83   27.00
   9  19  -2  635.94   28.40
   7 -19  -2  516.15   27.70
  -7 -19   2  571.74   24.40
  -7 -19   2  523.75   45.50
  -7 -19   2  595.84   38.30
   7  19  -2  422.86   41.10
   7  19  -2  558.64   27.00
   7  19  -2  560.94   23.70
  -7  19   2  562.34   26.90
   5 -19  -2  547.95   25.10
  -5 -19   2  617.84   48.00
  -5 -19   2  588.34   25.10
  -5 -19   2  503.45   40.50
  -5  19   2  479.95   28.80
   5  19  -2  555.94   33.70
   5  19  -2  515.95   24.10
   5  19  -2  525.05   28.30
  -3 -19   2  528.35   51.49
  -3 -19   2  595.84   28.30
   3 -19  -2  598.74   27.00
   3 -19  -2  654.03   31.40
   3  19  -2  610.44   31.00
  -3  19   2  676.53   31.60
   3  19  -2  639.04   34.80
   3  19  -2  655.13   28.40
  -1 -19   2  210.88   18.10
   1 -19  -2  187.48   16.30
  -1  19   2  200.78   18.50
   1  19  -2  224.18   14.40
   1  19  -2  184.08   23.30
  -1  19   2  200.88   18.40
  -1 -19  -2    2.00   12.80
   1 -19   2    4.50   14.10
  -1 -19  -2   -6.20    9.10
  -1 -19  -2   20.70   25.70
   1  19   2    1.40    9.00
  -1  19  -2   31.60   14.10
   1  19   2    1.40   10.30
  -1  19  -2    3.90    7.90
  -1  19  -2    9.50   13.20
  -3 -19  -2    9.00    9.50
   3 -19   2    4.10    7.40
  -3 -19  -2   11.30   13.10
  -3 -19  -2   22.40   19.50
   3  19   2   -7.50   10.60
   3  19   2   12.40    8.70
  -3  19  -2   18.70   11.10
  -3  19  -2    2.60    8.90
  -3  19  -2    8.40   14.70
  -5 -19  -2  169.48   17.60
  -5 -19  -2  132.19   22.60
   5 -19   2  179.68   13.50
  -5 -19  -2  144.29   24.90
   5  19   2  158.68   13.90
  -5  19  -2  155.48   16.90
  -5  19  -2  160.98   14.20
  -5  19  -2  174.88   17.40
  -7 -19  -2  513.55   25.50
   7 -19   2  511.75   22.40
  -7 -19  -2  461.95   35.50
  -7 -19  -2  506.25   40.30
  -7  19  -2  515.35   26.30
   7  19   2  520.35   22.70
  -7  19  -2  473.55   25.30
  -7  19  -2  518.55   22.10
   9 -19   2  165.38   15.80
  -9 -19  -2  206.98   26.80
  -9 -19  -2  177.28   12.90
  -9 -19  -2  190.28   31.80
  -9  19  -2  153.98   14.70
  -9  19  -2  184.78   17.10
   9  19   2  168.38   11.80
  -9  19  -2  187.58   14.60
  11 -19   2  289.57   18.00
 -11 -19  -2  216.18   26.00
 -11 -19  -2  258.57   13.90
  11  19   2  293.67   13.50
 -11  19  -2  259.27   14.90
  -8 -20   2   19.40    8.60
  -8 -20   2   22.00   18.50
  -8 -20   2    8.70    6.70
   8 -20  -2  -12.30   12.50
   8  20  -2   19.30   11.00
  -8  20   2    6.00    6.10
   8  20  -2   -2.00    4.50
  -6 -20   2   41.50    8.00
  -6 -20   2   46.80   23.10
  -6 -20   2   84.69   40.70
   6 -20  -2   60.09   13.50
  -6 -20   2   44.20    9.00
  -6  20   2   39.10    7.90
   6  20  -2   31.40    9.60
   6  20  -2   45.00    6.40
  -4 -20   2  202.98   15.00
  -4 -20   2  170.28   43.80
  -4 -20   2  216.98   17.80
  -4  20   2  203.38   16.30
   4  20  -2  199.68   17.90
   4  20  -2  230.78   33.10
   4  20  -2  208.38   13.30
  -2 -20   2  352.46   19.20
   2 -20  -2  277.67   21.50
   2 -20  -2  348.57   22.00
  -2 -20   2  342.47   23.50
   2  20  -2  372.56   28.00
   2  20  -2  357.86   22.50
  -2  20   2  402.16   21.90
   2  20  -2  371.86   18.10
   0 -20   2  272.17   22.00
   0 -20  -2  329.47   21.10
   0 -20   2  284.37   17.60
   0 -20  -2  289.47   20.30
   0  20  -2  320.07   21.90
   0  20  -2  289.67   25.30
   0  20   2  291.77   18.10
   0  20   2  323.27   20.50
   0  20  -2  348.17   21.80
   0  20  -2  304.27   16.20
  -2 -20  -2  427.36   62.49
   2 -20   2  551.64   24.00
  -2 -20  -2  529.65   27.10
  -2  20  -2  503.55   22.70
  -2  20  -2  573.24   27.30
  -2  20  -2  498.35   26.40
   2  20   2  521.55   23.50
   2  20   2  529.65   27.70
  -4 -20  -2  587.64   44.00
  -4 -20  -2  688.23   32.40
  -4 -20  -2  767.12   60.79
   4 -20   2  694.93   28.60
   4  20   2  685.03   28.90
  -4  20  -2  728.83   33.90
  -4  20  -2  696.33   28.70
  -4  20  -2  767.82   32.50
  -6 -20  -2  245.68   16.50
   6 -20   2  233.78   14.70
  -6 -20  -2  282.67   35.50
  -6  20  -2  221.88   17.50
  -6  20  -2  216.78   15.70
  -6  20  -2  190.08   14.00
   6  20   2  230.68   13.50
  -8 -20  -2   96.09   10.90
   8 -20   2   85.49   13.60
   8 -20   2   96.29   12.90
  -8 -20  -2  102.09   19.70
  -8  20  -2   81.79   10.90
   8  20   2   97.99    9.50
  -8  20  -2   84.79   10.00
  -7 -21   2  192.18   12.90
  -7  21   2  170.78   12.40
   7  21  -2  187.58   10.40
  -5 -21   2  314.17   17.50
  -5 -21   2  300.87   17.70
   5  21  -2  262.67   19.30
   5  21  -2  282.77   14.30
  -5  21   2  288.77   16.80
  -3 -21   2  134.49   15.70
  -3  21   2  169.58   13.60
   3  21  -2  123.49   17.10
   3  21  -2  150.88   10.90
   3  21  -2  142.19   22.80
  -1 -21   2  104.59   13.30
  -1 -21   2   77.99   11.90
   1 -21  -2   81.49   11.20
   1  21  -2   72.99    9.40
  -1  21   2   90.89   12.70
   1  21  -2   57.19   10.70
  -1 -21  -2   71.69   10.50
   1 -21   2   79.79   12.70
  -1  21  -2   43.30    6.60
  -1  21  -2   68.79    9.70
   1  21   2   49.40    8.20
  -1  21  -2   58.99   10.40
  -3 -21  -2    0.60    7.70
  -3  21  -2   -2.80    6.00
   3  21   2    3.00    8.50
   3  21   2    7.30    9.20
  -3  21  -2   18.80    9.30
  -3  21  -2   -6.30    8.10
   5 -21   2   32.40    7.90
  -5 -21  -2   21.20   25.00
  -5 -21  -2    8.90    7.20
  -5  21  -2   24.10   12.80
  -5  21  -2   19.60    8.40
   5  21   2   22.30    9.90
  -7 -21  -2  118.49   10.60
   7 -21   2  115.69   15.00
  -7 -21  -2  174.38   33.80
   7 -21   2  143.69   18.20
   7  21   2  132.59   10.70
  -7  21  -2  107.89   10.30
  -4 -22   2  191.28   15.10
  -2 -22   2  232.28   18.10
  -2 -22   2  248.38   17.80
  -2  22   2  249.48   14.80
   2  22  -2  207.78   12.80
   0 -22  -2  151.18   15.30
   0 -22   2  155.38   15.50
   0  22  -2  128.49   12.00
   0  22   2  119.99   12.50
   0  22  -2   96.99   16.70
  -2 -22  -2  130.89   15.00
   2 -22   2  110.49   14.70
  -2  22  -2  120.79   10.50
   2  22   2   85.29   14.10
  -2  22  -2   97.59   14.50
  20   0  -3   -5.20    9.00
  20   0  -3    7.40    5.40
 -20   0   3   -5.30    6.70
  18   0  -3   -2.60    8.90
 -18   0   3   -0.30    8.10
  18   0  -3   -7.50    7.10
  16   0  -3    2.60    9.10
  16   0  -3   14.20    8.90
  14   0  -3   -1.90    7.70
 -14   0   3    4.20    9.10
  14   0  -3    8.70    8.30
  14   0  -3  -10.70    9.60
 -12   0   3  -35.80   27.60
  12   0  -3    5.80    8.10
 -12   0   3   19.20    9.70
  12   0  -3   -4.60    7.10
 -12   0   3  -10.20    7.60
 -10   0   3   13.40    7.70
  10   0  -3   -0.60    6.30
 -10   0   3   40.70   15.90
   8   0  -3   -2.70    3.00
   8   0  -3   -0.80    8.60
  -8   0   3    5.90   10.40
   8   0  -3   -3.60    3.90
  -6   0   3   13.50   11.20
   6   0  -3   -4.90    5.90
  -6   0   3   -8.30    6.20
  -4   0   3   11.90    7.40
   2   0  -3    0.40    3.50
  -2   0   3    1.70    1.00
  -2   0   3    5.10    4.50
  -2   0   3    1.70    1.10
   0   0   3    0.00    3.30
   0   0   3   -1.40    2.40
   0   0  -3   -3.90    3.00
   2   0   3   -1.20    3.10
   2   0   3    4.00    3.50
  -2   0  -3   -0.10    3.00
  -4   0  -3    4.30    3.70
   4   0   3    9.60    4.40
   4   0   3    4.20    4.10
   6   0   3   -1.50    5.30
  -6   0  -3   -0.30    5.00
   6   0   3   -2.40    8.10
  -8   0  -3   20.00    8.00
   8   0   3    0.40    8.10
   8   0   3   11.00   12.70
  10   0   3   -0.60    6.10
  10   0   3  -26.30   20.10
 -10   0  -3  -11.40   12.10
  10   0   3   15.80   14.20
  12   0   3   11.60   20.20
  12   0   3    8.40    9.90
 -12   0  -3    5.20   11.60
 -12   0  -3   -4.60    7.60
  12   0   3    0.90    6.10
  14   0   3    5.40    9.40
 -14   0  -3  -21.70   10.90
  14   0   3    3.80    7.10
 -16   0  -3  -10.50    9.70
  16   0   3    7.50    8.70
  16   0   3    8.90    6.70
  16   0   3    6.40    8.90
  16   0   3   -2.10   12.30
  18   0   3   -9.40    7.90
  18   0   3   -0.10    6.20
  18   0   3   -8.80   21.90
 -18   0  -3   -2.80    9.00
  18   0   3    6.90    5.80
 -20   0  -3    1.90    6.70
  20   0   3    7.50    6.40
  20   0   3   -7.10    4.50
  21  -1  -3   -0.50    8.90
  21  -1  -3    6.10    4.70
 -21  -1   3   15.70    5.70
  21   1  -3  -12.40    8.90
  21   1  -3    3.20    4.80
 -21   1   3   -6.00    5.60
  19  -1  -3   15.30    8.80
 -19  -1   3    8.70    9.60
  19  -1  -3   13.50   13.20
 -19   1   3   19.60    9.30
  19   1  -3   14.80   11.70
  19   1  -3    5.00    9.20
 -17  -1   3   74.79   10.20
  17  -1  -3   38.00    9.50
 -17  -1   3   53.19   10.00
  17  -1  -3   62.09   13.70
 -17   1   3   42.30    7.50
  17   1  -3   73.89   12.00
 -17   1   3   57.39   11.20
  17   1  -3   58.99   12.50
  15  -1  -3   -7.50    7.90
  15  -1  -3    1.60    8.40
 -15  -1   3   -2.90    8.60
  15  -1  -3  -28.60   14.50
 -15  -1   3    1.70    7.70
  15   1  -3   -6.20    7.80
  15   1  -3   12.30    8.60
 -15   1   3   18.10   12.10
  13  -1  -3   13.50    8.30
 -13  -1   3   20.90    9.60
  13  -1  -3   12.30    7.60
 -13  -1   3   13.70    8.00
  13   1  -3   13.10    7.80
 -13   1   3   14.80    8.90
  13   1  -3   20.60    9.60
 -13   1   3    9.40    7.80
  13   1  -3    7.00    8.30
  11  -1  -3   29.90   13.20
 -11  -1   3   29.50    8.20
  11  -1  -3   12.20    7.20
 -11   1   3   12.90    7.70
  11   1  -3   25.30    7.80
  11   1  -3   21.40   19.50
  11   1  -3   23.50   10.60
 -11   1   3   32.50   20.50
  -9  -1   3  402.26   21.40
   9  -1  -3  442.86   20.60
  -9  -1   3  411.36   30.10
   9  -1  -3  462.45   24.10
  -9   1   3  410.86   21.50
   9   1  -3  405.56   22.50
  -9   1   3  465.55   29.00
   9   1  -3  419.36   20.60
   7  -1  -3   33.50    3.90
  -7  -1   3   22.60   17.90
   7  -1  -3   29.70    4.50
   7  -1  -3   37.70    8.00
  -7  -1   3   28.20    9.30
  -7   1   3   47.00    9.10
   7   1  -3   33.60    5.10
   7   1  -3   30.60    4.60
   7   1  -3   32.80    8.50
  -7   1   3   39.20   14.60
  -5  -1   3   40.20   10.80
   5  -1  -3   31.30    2.60
   5  -1  -3   31.30    2.50
  -5  -1   3   42.10    7.70
   5   1  -3   33.00    2.20
  -5   1   3   32.50    9.00
  -3  -1   3  870.41   29.00
   3  -1  -3  803.02   29.30
  -3  -1   3  812.12   35.10
   3  -1  -3  906.71   33.80
  -3   1   3  880.91   34.50
  -3   1   3  901.61   29.00
   1  -1  -3   30.50    4.30
   1  -1  -3   37.60    6.70
  -1  -1   3   29.70    6.00
  -1  -1   3   31.90    3.00
  -1   1   3   27.40    5.20
  -1   1   3   29.90    3.30
   1   1  -3   25.50    4.80
   1  -1   3    5.90    3.10
  -1  -1  -3    6.70    3.30
  -1   1  -3    7.50    3.10
   1   1   3    7.10    3.70
  -3  -1  -3  961.30   38.60
   3  -1   3  972.30   35.10
   3  -1   3 1011.10   37.40
  -3   1  -3  984.00   35.30
   3   1   3 1000.80   37.20
   3   1   3  975.80   37.60
   5  -1   3  367.96   17.80
  -5  -1  -3  400.06   19.80
   5  -1   3  401.56   19.40
  -5  -1  -3  393.36   22.50
  -5   1  -3  402.86   16.90
   5   1   3  390.66   20.60
   5   1   3  420.76   20.20
   7  -1   3   28.50    8.00
  -7  -1  -3   29.80    8.50
  -7   1  -3   16.90    5.60
   7   1   3   33.90    8.40
   7   1   3   21.00   14.20
  -9  -1  -3   28.10   12.00
   9  -1   3   36.90    7.60
   9  -1   3   33.40   10.40
   9   1   3   28.30    6.60
   9   1   3   33.30   10.20
  11  -1   3    9.00    9.40
  11  -1   3   -2.90    6.40
 -11  -1  -3   13.10   11.80
  11  -1   3    4.80   15.20
  11   1   3   -8.60   10.00
  11   1   3    4.80    6.20
  11   1   3   -5.60   14.40
 -11   1  -3    9.50    7.90
  13  -1   3   55.19    8.20
  13  -1   3   14.70   29.20
 -13  -1  -3   36.70   10.80
  13  -1   3   36.60   10.40
  13   1   3   50.89   10.40
  13   1   3   40.30   11.70
  13   1   3   48.70   29.70
 -13   1  -3   38.30   11.40
  13   1   3   30.60    7.50
 -13   1  -3   34.70    8.60
  15  -1   3   11.00    8.90
  15  -1   3   11.20    7.60
 -15  -1  -3   16.90   10.80
  15  -1   3    0.70   10.90
 -15   1  -3    9.10   11.20
  15   1   3   -3.10    8.50
  15   1   3    2.60   12.00
  15   1   3   16.60    7.80
  15   1   3    9.70    7.50
 -17  -1  -3  181.58   17.50
  17  -1   3  161.38   21.20
  17  -1   3  185.48   15.00
  17  -1   3  175.78   12.10
  17   1   3  180.98   23.70
 -17   1  -3  176.68   17.90
  17   1   3  163.98   15.30
  17   1   3  171.28   11.70
 -19  -1  -3  176.48   16.40
  19  -1   3  173.58   13.60
  19  -1   3  143.79   11.10
  19   1   3  153.58   13.20
 -19   1  -3  144.99   15.50
  19   1   3  149.99   11.60
  21  -1   3   44.00    6.20
 -21  -1  -3   37.30    6.60
  21  -1   3   29.90    5.70
 -21   1  -3   40.00   10.40
  21   1   3   52.89    6.40
  21   1   3   34.70    6.30
 -20  -2   3  220.38   15.00
  20  -2  -3  189.88   16.80
  20  -2  -3  221.38   13.40
  20   2  -3  217.78   13.70
 -20   2   3  204.28   15.00
  20   2  -3  254.37   17.80
  18  -2  -3  106.59   14.70
 -18  -2   3   83.59   11.00
 -18  -2   3   94.79   14.60
  18  -2  -3  107.49   12.80
  18   2  -3   91.19   14.60
 -18   2   3   83.49   14.70
  18   2  -3   92.59   11.70
 -16  -2   3  152.38   15.60
  16  -2  -3  115.99   16.10
  16  -2  -3  150.98   16.50
  16   2  -3  173.38   17.50
  16   2  -3  148.19   15.10
 -14  -2   3    6.20    7.70
  14  -2  -3   12.50    8.40
 -14  -2   3    7.50    9.20
  14  -2  -3    9.10    8.00
  14   2  -3   11.60    7.70
  14   2  -3    0.70    9.50
 -14   2   3    7.50    9.40
  14   2  -3    4.30    8.50
 -14   2   3   10.10    7.90
 -12  -2   3   67.19   28.00
 -12  -2   3   89.29   12.00
  12  -2  -3   93.69   11.70
  12  -2  -3  101.09   13.80
  12   2  -3   85.79   11.80
  12   2  -3   80.39   12.40
  12   2  -3   83.59   18.20
 -12   2   3   74.79   10.70
 -10  -2   3  857.71   34.40
 -10  -2   3  940.31   49.90
  10  -2  -3  878.01   35.10
  10  -2  -3  820.32   39.00
  10   2  -3  850.61   43.90
 -10   2   3  885.21   34.40
 -10   2   3  878.41   45.20
  10   2  -3  865.21   35.30
  10   2  -3  845.52   36.50
   8  -2  -3  112.29   17.40
   8  -2  -3  163.08   10.20
   8  -2  -3  137.49   11.80
  -8  -2   3  150.08   21.30
   8  -2  -3  126.69   15.80
   8   2  -3  136.99   10.10
  -8   2   3  179.78   24.20
  -8   2   3  141.79   14.10
   8   2  -3  134.29   12.30
  -8   2   3  169.88   16.30
   8   2  -3  168.78   14.00
  -6  -2   3   10.30    7.80
  -6  -2   3  -21.30   15.10
  -6  -2   3   16.90    4.80
   6  -2  -3   13.40    4.50
   6  -2  -3   14.80    3.80
  -6   2   3   16.90   10.70
   6   2  -3   12.70    4.70
   6   2  -3   26.40    7.50
   4  -2  -3   37.30    6.60
   4  -2  -3   43.10    4.20
  -4  -2   3   44.10    8.00
  -4  -2   3   48.60    4.70
   4   2  -3   43.20    3.70
  -4   2   3   40.70    7.40
  -4   2   3   40.30    3.50
  -2  -2   3  570.34   20.60
  -2  -2   3  558.04   25.20
   2  -2  -3  579.84   23.70
   2  -2  -3  561.24   21.10
   2   2  -3  564.84   20.50
  -2   2   3  584.94   20.60
  -2   2   3  547.95   24.00
   0  -2   3    8.70    2.80
   0  -2  -3   11.70    3.70
   0  -2  -3    8.30    4.00
   0  -2   3    8.40    3.90
   0   2   3   13.90    3.30
   0   2   3   10.90    4.30
   0   2  -3   14.70    2.80
  -2  -2  -3 1559.54   59.89
   2  -2   3 1581.04   58.59
   2  -2   3 1672.63   57.39
  -2  -2  -3 1772.12   60.39
   2   2   3 1675.63   59.39
   2   2   3 1720.73   60.29
  -4  -2  -3  190.18   13.10
  -4  -2  -3  151.78   14.40
   4  -2   3  149.29   12.30
   4  -2   3  173.38   11.10
   4   2   3  168.18   11.80
  -4   2  -3  177.28    7.80
   4   2   3  196.58   14.50
   6  -2   3   98.89   10.70
   6  -2   3   76.19   13.00
  -6  -2  -3  105.49   13.50
  -6  -2  -3   79.49   16.60
   6   2   3   84.09   10.80
   6   2   3   90.79   15.10
  -8  -2  -3    7.50   10.30
   8  -2   3   -2.40    7.70
  -8  -2  -3   12.90    8.60
   8   2   3   -0.70    6.80
   8   2   3   11.00   24.50
   8   2   3   12.20    8.30
  10  -2   3  348.37   27.30
  10  -2   3  361.26   17.50
 -10  -2  -3  310.47   22.30
  10  -2   3  353.96   21.00
 -10  -2  -3  354.66   32.00
  10   2   3  354.46   23.10
  10   2   3  375.26   26.50
 -12  -2  -3   28.70   11.70
  12  -2   3   31.90    7.30
  12  -2   3   12.00   21.80
 -12   2  -3   24.70    8.10
  12   2   3   42.40   21.00
  12   2   3   17.30   10.90
  12   2   3   33.20   10.30
  14  -2   3   50.29    8.60
  14  -2   3   44.10   11.10
  14   2   3   36.40   10.40
 -14   2  -3   80.09   15.50
  14   2   3   61.09    8.90
 -16  -2  -3  268.97   21.10
  16  -2   3  286.57   22.20
  16  -2   3  273.37   18.50
  16  -2   3  267.47   17.60
  16   2   3  291.67   31.20
  16   2   3  252.17   14.80
 -16   2  -3  253.67   20.80
  16   2   3  268.37   18.90
  18  -2   3  111.09   18.40
 -18  -2  -3  123.19   14.90
  18  -2   3  114.99   13.00
 -18   2  -3   82.69   15.50
  18   2   3   90.09   14.00
  18   2   3   83.89   10.20
  20  -2   3   67.99    7.60
  20  -2   3   76.59    9.70
 -20  -2  -3   67.49   10.50
  20   2   3   77.79   11.40
 -20   2  -3   72.69    9.40
  20   2   3   58.39    7.20
  21  -3  -3   52.59    9.90
  21  -3  -3   43.80    7.20
 -21  -3   3   58.79    8.30
  21   3  -3   61.49    7.50
  21   3  -3   39.20   11.40
 -21   3   3   38.60    9.20
 -19  -3   3  314.57   19.30
  19  -3  -3  276.67   18.60
  19  -3  -3  331.57   17.90
  19   3  -3  275.87   19.70
 -19   3   3  304.07   18.90
  19   3  -3  310.07   17.50
  17  -3  -3  152.38   16.20
 -17  -3   3  138.49   15.00
  17  -3  -3  123.89   13.50
 -17  -3   3  133.09   16.40
  17   3  -3  151.38   17.70
  17   3  -3  141.29   17.10
  17   3  -3  137.79   14.00
 -17   3   3  141.99   16.20
  15  -3  -3  358.56   20.80
 -15  -3   3  363.16   19.40
  15  -3  -3  349.57   21.00
 -15  -3   3  363.46   19.20
 -15   3   3  339.17   16.70
  15   3  -3  335.77   18.90
  15   3  -3  357.56   20.90
  15   3  -3  352.36   22.10
  13  -3  -3  591.44   28.10
 -13  -3   3  655.43   74.19
  13  -3  -3  624.34   28.50
 -13  -3   3  595.64   32.90
 -13  -3   3  624.14   26.40
 -13   3   3  610.24   26.00
 -13   3   3  603.14   25.80
  13   3  -3  631.94   38.10
  13   3  -3  609.54   28.00
  13   3  -3  598.34   26.70
  13   3  -3  584.24   28.60
 -11  -3   3  509.75   23.60
  11  -3  -3  523.85   24.60
 -11  -3   3  539.05   43.10
  11   3  -3  496.55   25.00
  11   3  -3  533.85   25.00
 -11   3   3  513.75   23.40
 -11   3   3  532.25   26.20
  11   3  -3  521.55   35.00
   9  -3  -3  188.18   13.40
  -9  -3   3  222.38   26.20
  -9  -3   3  219.18   15.70
   9  -3  -3  169.08   20.70
   9   3  -3  171.58   13.70
  -9   3   3  226.68   15.20
   9   3  -3  188.78   26.80
  -9   3   3  205.68   21.30
  -7  -3   3   20.20    7.90
  -7  -3   3    4.20   10.90
   7  -3  -3   14.90    8.40
   7  -3  -3    9.90    6.20
  -7   3   3   19.30   13.70
   7   3  -3   27.50    8.10
   5  -3  -3  544.85   24.20
   5  -3  -3  510.55   21.00
  -5  -3   3  515.05   21.60
  -5  -3   3  526.05   27.90
   5   3  -3  510.35   23.60
   5   3  -3  547.95   20.70
  -5   3   3  532.35   26.20
  -5   3   3  523.65   20.00
  -3  -3   3   98.09    6.70
  -3  -3   3   92.09   11.20
   3  -3  -3   91.79    6.90
   3  -3  -3   99.59    9.20
   3   3  -3   88.69    6.20
  -3   3   3   75.59   10.40
  -3   3   3   91.49    6.00
   1  -3  -3  143.99    9.10
   1  -3  -3  143.79   10.00
  -1  -3   3  134.29    7.90
  -1  -3   3  140.29   11.20
  -1   3   3  136.49   10.60
   1  -3   3   51.39    7.50
   1  -3   3   48.60    6.60
  -1  -3  -3   51.69    7.40
  -1  -3  -3   45.80    6.70
   1  -3   3   58.29    6.20
   1   3   3   53.29    6.30
  -1   3  -3   53.49    5.20
   1   3   3   50.89    8.50
   3  -3   3  864.41   29.50
   3  -3   3  832.62   30.20
  -3  -3  -3  848.42   35.00
   3  -3   3  840.42   33.30
  -3  -3  -3  851.21   34.80
   3   3   3  845.62   35.10
   3   3   3  814.62   33.20
  -5  -3  -3  702.43   28.90
  -5  -3  -3  718.93   34.30
  -5  -3  -3  713.13   32.50
   5  -3   3  683.63   31.60
   5   3   3  697.13   35.40
   5   3   3  739.33   31.00
  -7  -3  -3  656.13   29.30
   7  -3   3  768.72   32.90
  -7  -3  -3  683.43   35.40
   7   3   3  724.63   51.99
   7   3   3  690.43   31.60
   9  -3   3  198.48   14.30
   9  -3   3  224.88   20.20
  -9  -3  -3  201.88   16.60
  -9  -3  -3  173.58   26.30
   9  -3   3  221.88   17.50
   9   3   3  195.18   20.90
   9   3   3  215.18   13.00
 -11  -3  -3  260.77   42.00
  11  -3   3  347.77   33.70
  11  -3   3  298.67   19.10
 -11  -3  -3  295.77   23.20
 -11  -3  -3  258.47   21.70
  11   3   3  360.16   31.10
  11   3   3  231.58   29.20
  11   3   3  246.58   18.20
 -11   3  -3  245.58   16.90
  11   3   3  260.87   15.40
 -13  -3  -3   28.90   11.00
  13  -3   3   32.40   10.50
  13  -3   3   26.60   12.50
 -13   3  -3   29.90   13.70
  13   3   3   41.30    7.90
 -13   3  -3   27.70    8.40
 -13   3  -3   16.30   28.80
  13   3   3   54.99   13.90
  13   3   3   43.00    8.20
  13   3   3   31.60   14.40
  15  -3   3   51.39   12.60
  15  -3   3   36.50    8.10
 -15  -3  -3   58.59   12.80
  15   3   3   36.30    7.90
 -15   3  -3   21.70   12.10
  15   3   3   46.20    7.90
  15   3   3   69.19   11.60
  17  -3   3  135.49   14.90
  17  -3   3  123.79   18.60
 -17  -3  -3  147.29   16.80
  17  -3   3  161.58   13.90
  17   3   3  165.08   14.70
  17   3   3  128.39   11.60
 -17   3  -3  128.09   18.90
  17   3   3  120.39   10.30
  19  -3   3  162.68   13.00
 -19  -3  -3  164.78   15.40
  19  -3   3  147.19   12.80
  19  -3   3  159.58   22.80
  19   3   3  176.48   11.40
  19   3   3  184.88   14.50
  21  -3   3   63.29    8.70
 -21  -3  -3   72.99    9.00
  21  -3   3   70.69    8.00
  21   3   3   76.49    6.70
  21   3   3   94.89   10.40
  20  -4  -3  108.69   10.10
  20  -4  -3  105.39   14.00
 -20  -4   3  127.29   11.30
  20   4  -3  117.29    9.90
  20   4  -3  119.39   17.20
 -18  -4   3   -5.80    7.90
  18  -4  -3   18.80    8.30
 -18  -4   3   11.40    6.90
  18  -4  -3    3.00    7.80
  18   4  -3    2.10    7.20
  18   4  -3  -10.90   11.50
 -18   4   3   23.10   15.40
  18   4  -3   14.30   10.10
 -16  -4   3   11.90   10.30
 -16  -4   3   17.60    7.30
 -16  -4   3    8.50    9.40
  16  -4  -3   15.90    8.60
  16  -4  -3   -0.50    9.00
  16   4  -3   18.20    7.50
 -16   4   3   20.90   10.80
  16   4  -3   13.80    8.10
  16   4  -3   23.90   10.60
 -14  -4   3   25.00    8.20
 -14  -4   3   33.10   10.00
  14  -4  -3   45.20    9.70
  14  -4  -3   27.50   12.50
  14   4  -3   34.00    9.20
  14   4  -3   36.50    8.60
  14   4  -3   14.00    9.40
 -12  -4   3   64.59   12.50
  12  -4  -3   51.69    9.90
 -12  -4   3   42.70    8.70
 -12  -4   3   27.20   33.70
  12   4  -3   56.29   15.30
  12   4  -3   66.19    8.90
 -12   4   3   73.39   12.40
  12   4  -3   25.60   14.40
  12   4  -3   43.90    9.30
 -12   4   3   63.99    9.50
  12   4  -3   47.50    9.50
 -10  -4   3   -7.10   18.50
 -10  -4   3   20.90    8.40
  10  -4  -3   -0.20    6.90
  10  -4  -3    1.40    6.90
  10   4  -3    5.90    8.80
  10   4  -3   11.60    7.70
  10   4  -3    7.60   13.60
 -10   4   3  -11.60   16.30
 -10   4   3   32.70    8.50
   8  -4  -3 2219.28   80.89
   8  -4  -3 2279.27   80.79
   8  -4  -3 2332.17   80.49
  -8  -4   3 2415.66   92.09
   8  -4  -3 2228.68   82.69
  -8  -4   3 2220.18   80.29
  -8  -4   3 2279.97   83.79
   8   4  -3 2320.77   80.79
   8   4  -3 2268.17   81.19
   8   4  -3 2222.18   86.19
  -8   4   3 2253.37   79.89
  -8   4   3 2355.46   90.79
   8   4  -3 2254.17   82.59
  -6  -4   3 2108.99   83.49
  -6  -4   3 2168.78   75.79
   6  -4  -3 2147.19   75.49
   6  -4  -3 2161.08   77.59
   6   4  -3 2152.98   74.69
   6   4  -3 2154.48   76.59
  -6   4   3 2001.70   79.49
   4  -4  -3  389.16   17.90
  -4  -4   3  408.96   17.60
  -4  -4   3  351.46   23.80
   4  -4  -3  400.56   19.60
  -4   4   3  392.36   16.30
   4   4  -3  380.06   19.30
  -4   4   3  385.96   21.20
   4   4  -3  394.96   17.00
  -2  -4   3 2137.19   82.29
  -2  -4   3 2248.38   76.79
   2  -4  -3 2228.28   77.39
   2  -4  -3 2251.47   79.29
  -2   4   3 2219.38   79.89
   2   4  -3 2168.28   76.49
  -2   4   3 2243.48   76.39
   0  -4  -3  478.75   21.80
   0  -4   3  462.55   19.70
   0  -4   3  418.26   23.00
   0  -4  -3  485.85   20.80
   0   4  -3  490.65   19.30
   0   4   3  441.16   19.10
   0   4   3  467.35   22.30
   2  -4   3   53.39    8.10
   2  -4   3   33.00    4.80
  -2  -4  -3   32.80    7.30
   2  -4   3   32.80    6.10
  -2  -4  -3   31.10    8.00
   2   4   3   35.90    5.60
  -2   4  -3   37.10    5.80
   2   4   3   35.40    8.70
  -4  -4  -3  487.65   25.40
   4  -4   3  433.16   23.60
  -4  -4  -3  466.85   26.60
  -4  -4  -3  473.45   21.40
   4   4   3  534.35   23.40
   4   4   3  483.55   28.60
  -6  -4  -3   30.60    7.80
  -6  -4  -3   44.50   11.30
   6   4   3   16.40    7.70
  -8  -4  -3   26.90    8.10
   8  -4   3   11.00    8.90
  -8  -4  -3   25.00   14.80
   8  -4   3   32.80   15.40
   8   4   3   38.20    6.70
   8   4   3   38.30   10.50
  10  -4   3  434.26   31.90
 -10  -4  -3  448.36   34.60
  10  -4   3  453.85   23.90
 -10  -4  -3  404.26   58.29
  10  -4   3  448.76   22.80
  10   4   3  442.56   30.70
  10   4   3  402.36   19.50
 -12  -4  -3 1127.29   47.00
  12  -4   3 1120.39   42.70
  12  -4   3 1103.59   65.09
  12  -4   3 1158.68   45.80
 -12  -4  -3 1094.19   41.10
  12   4   3 1133.19   42.10
  12   4   3 1136.59   45.40
  12   4   3 1168.88   42.30
  12   4   3 1044.40   61.19
 -12   4  -3 1031.10   49.40
 -12   4  -3 1228.78   53.79
 -12   4  -3 1170.58   44.30
  14  -4   3 1606.14   60.89
  14  -4   3 1535.85   57.49
 -14  -4  -3 1631.94   62.79
  14   4   3 1527.55   56.49
 -14   4  -3 1601.64   62.79
  14   4   3 1577.64   59.99
 -14   4  -3 1612.04   59.29
  14   4   3 1637.04   57.99
 -14   4  -3 1495.55   64.49
 -16  -4  -3  777.12   35.80
  16  -4   3  784.22   32.80
  16  -4   3  786.72   31.40
  16  -4   3  648.04   39.10
  16   4   3  755.92   28.10
  16   4   3  759.02   30.60
  16   4   3  714.73   32.70
  18  -4   3  441.56   22.30
  18  -4   3  423.86   25.20
  18  -4   3  444.46   19.00
 -18  -4  -3  448.86   25.00
  18   4   3  469.45   20.40
 -20  -4  -3  164.48   13.20
  20  -4   3  153.68   10.50
  20  -4   3  161.78   11.30
  20   4   3  180.58    9.90
  20   4   3  179.38   12.70
 -21  -5   3  111.79    9.50
  21  -5  -3  106.19   13.60
  21  -5  -3  121.59    9.10
  21   5  -3  129.99    9.10
  19  -5  -3  254.27   17.10
 -19  -5   3  257.07   16.60
  19  -5  -3  253.57   14.90
  19   5  -3  235.58   18.80
  19   5  -3  230.48   14.90
  19   5  -3  239.48   14.00
  17  -5  -3  553.34   25.50
  17  -5  -3  558.54   28.00
 -17  -5   3  555.14   27.40
 -17  -5   3  542.85   22.60
  17   5  -3  574.04   28.40
  17   5  -3  535.75   25.70
  17   5  -3  465.85   23.60
 -15  -5   3 1761.22   63.09
  15  -5  -3 1813.92   67.09
 -15  -5   3 1640.04   62.99
  15  -5  -3 1744.43   64.99
 -15  -5   3 1733.73   67.99
  15   5  -3 1739.63   63.29
  15   5  -3 1764.62   65.69
  15   5  -3 1733.03   66.89
 -13  -5   3 1512.45   58.19
 -13  -5   3 1583.34   57.79
  13  -5  -3 1602.74   60.79
  13   5  -3 1591.34   60.09
  13   5  -3 1573.04   61.09
 -13   5   3 1516.35   55.59
  13   5  -3 1857.31   84.29
  13   5  -3 1587.64   57.89
  13   5  -3 1506.75   61.19
  11  -5  -3  775.22   32.60
 -11  -5   3  710.63   35.30
 -11  -5   3  756.52   30.60
  11  -5  -3  695.03   28.70
 -11  -5   3  708.33   56.59
  11   5  -3  729.03   35.80
  11   5  -3  689.93   50.69
  11   5  -3  745.33   32.80
 -11   5   3  762.82   30.40
  11   5  -3  770.92   31.40
 -11   5   3  750.12   30.10
  11   5  -3  736.23   32.50
  -9  -5   3  704.13   29.80
   9  -5  -3  610.24   25.60
   9  -5  -3  652.03   28.20
  -9  -5   3  659.63   43.70
  -9   5   3  671.23   28.20
   9   5  -3  686.83   30.30
   9   5  -3  656.33   37.70
   9   5  -3  645.84   28.90
   7  -5  -3   33.80    6.90
  -7  -5   3    1.80   12.80
   7  -5  -3   12.00    9.60
   7  -5  -3   36.50    8.10
  -7  -5   3   24.50   14.40
   7  -5  -3   20.60   12.00
   7   5  -3   28.30    7.10
   7   5  -3   25.20    7.90
  -7   5   3   27.70    8.50
  -7   5   3   32.00   15.90
   7   5  -3   31.40   14.20
   7   5  -3   42.00    8.40
  -5  -5   3  216.28   16.00
  -5  -5   3  210.28   20.00
   5  -5  -3  245.78   15.90
   5  -5  -3  238.48   16.00
   5   5  -3  207.58   14.40
   5   5  -3  235.98   13.30
  -5   5   3  223.18   12.40
  -5   5   3  231.18   19.80
  -3  -5   3  342.57   22.70
  -3  -5   3  345.67   17.50
   3  -5  -3  323.17   18.30
   3  -5  -3  349.67   17.40
  -3   5   3  345.77   15.60
  -3   5   3  344.97   21.10
   3   5  -3  337.47   18.80
   3   5  -3  330.57   15.80
  -1  -5   3  318.17   16.50
   1  -5  -3  302.17   17.00
  -1  -5   3  316.57   21.30
   1  -5  -3  348.47   18.20
  -1   5   3  331.17   15.10
   1   5  -3  311.47   14.90
  -1   5   3  322.97   19.60
  -1  -5  -3 1667.63   59.99
   1  -5   3 1693.93   63.19
   1  -5   3 1634.84   61.49
  -1  -5  -3 1784.22   64.69
  -1  -5  -3 1663.93   62.89
   1   5   3 1749.72   61.59
   1   5   3 1670.33   65.39
  -1   5  -3 1784.12   61.29
  -3  -5  -3  945.61   40.10
   3  -5   3  921.81   32.70
  -3  -5  -3  884.61   39.60
   3  -5   3  840.02   37.10
  -3  -5  -3  922.11   35.10
   3  -5   3  936.31   33.00
   3   5   3  842.02   41.10
  -3   5  -3  917.91   35.60
   3   5   3  929.01   36.50
  -5  -5  -3 1311.07   50.59
  -5  -5  -3 1364.56   57.89
   5   5   3 1376.56   52.79
  -7  -5  -3 1358.16   53.19
  -7  -5  -3 1401.96   63.09
   7   5   3 1486.05   56.69
   7   5   3 1358.06   50.29
   9  -5   3  499.35   22.80
  -9  -5  -3  508.55   24.00
  -9  -5  -3  575.44   33.10
  -9  -5  -3  529.75   26.30
   9  -5   3  503.05   32.20
   9   5   3  512.45   22.20
   9   5   3  483.65   30.60
 -11  -5  -3  515.55   23.90
 -11  -5  -3  519.55   36.00
  11  -5   3  488.75   44.60
 -11  -5  -3  574.14   58.29
  11  -5   3  537.25   26.00
 -11  -5  -3  549.45   29.80
  11  -5   3  562.64   26.00
 -11  -5  -3  599.44   30.20
  11   5   3  518.65   23.70
  11   5   3  568.84   41.90
 -11   5  -3  543.05   25.40
 -11   5  -3  550.84   28.20
  11   5   3  543.45   24.10
  11   5   3  495.95   29.00
 -11   5  -3  571.54   32.00
  13  -5   3  127.59   12.30
  13  -5   3   78.59   11.60
 -13  -5  -3  120.89   17.60
 -13   5  -3   99.79   12.80
 -13   5  -3  123.79   17.90
  13   5   3   91.89   11.00
  13   5   3  111.79   16.60
  13   5   3  134.09   13.60
  15  -5   3  142.79   17.70
  15  -5   3  150.18   14.40
  15   5   3  151.48   15.70
 -17  -5  -3  273.67   19.60
  17  -5   3  314.67   18.60
  17  -5   3  276.87   21.80
  17  -5   3  294.37   17.50
  17   5   3  264.97   19.30
  17   5   3  269.47   15.00
  19  -5   3  149.39   12.00
  19  -5   3  177.88   12.60
  19  -5   3  170.78   22.00
 -19  -5  -3  156.58   14.30
  19   5   3  184.58   10.90
  19   5   3  191.58   15.00
 -20  -6   3  304.07   16.60
  20  -6  -3  315.07   15.20
  20  -6  -3  289.37   20.50
  20   6  -3  309.67   14.60
  20   6  -3  296.37   22.40
  20   6  -3  307.07   15.40
 -18  -6   3  315.77   16.70
  18  -6  -3  350.36   24.70
  18  -6  -3  279.67   18.30
  18   6  -3  267.17   27.40
  18   6  -3  321.87   21.10
  18   6  -3  326.97   16.60
  16  -6  -3   16.70   13.40
  16  -6  -3   17.30    9.00
 -16  -6   3   12.30   14.80
 -16  -6   3    1.60    8.80
 -16  -6   3   25.20    7.50
  16   6  -3   24.60    8.90
  16   6  -3    4.90    7.70
  16   6  -3    4.00   10.70
  14  -6  -3   89.99   14.40
 -14  -6   3   88.49   14.60
 -14  -6   3   97.79   13.20
  14   6  -3   99.69   13.20
  14   6  -3  101.39   14.90
  14   6  -3  134.79   22.20
  14   6  -3   98.39   12.40
  12  -6  -3  550.54   27.30
 -12  -6   3  558.84   27.50
  12  -6  -3  539.95   24.70
 -12  -6   3  605.64   26.80
  12   6  -3  514.75   29.40
  12   6  -3  549.15   33.90
  12   6  -3  550.04   28.10
  12   6  -3  550.74   26.90
 -12   6   3  558.84   23.30
  12   6  -3  554.14   25.00
  10  -6  -3 2181.78   77.29
 -10  -6   3 2097.89   80.09
  10  -6  -3 2227.18   83.09
 -10  -6   3 2336.67   99.19
  10   6  -3 2265.67   79.59
  10   6  -3 2254.17   81.59
 -10   6   3 2394.16   80.19
  10   6  -3 2216.38   85.69
  10   6  -3 2181.18   80.79
   8  -6  -3 5041.80  169.48
  -8  -6   3 4939.11  170.98
   8  -6  -3 5019.90  172.18
  -8  -6   3 5347.06  186.28
  -8   6   3 4897.71  170.48
   8   6  -3 4905.81  176.68
   8   6  -3 5100.99  174.18
   8   6  -3 5092.19  172.88
  -6  -6   3 2837.32  104.89
   6  -6  -3 2779.72   96.59
  -6  -6   3 2578.74   97.69
   6  -6  -3 2583.94   97.79
   6  -6  -3 2547.34   90.79
   6  -6  -3 2647.64   92.69
   6   6  -3 2756.22   94.99
   6   6  -3 2631.04   98.99
   6   6  -3 2537.75   93.49
   6   6  -3 2627.94   94.49
  -6   6   3 2808.92   93.69
  -6   6   3 2675.13  100.09
  -4  -6   3 3735.33  133.69
  -4  -6   3 3962.40  141.59
   4  -6  -3 3701.53  130.89
   4  -6  -3 3918.81  136.49
   4  -6  -3 3902.11  134.59
   4   6  -3 3940.01  133.29
  -4   6   3 3844.82  132.09
   4   6  -3 3941.11  133.19
  -4   6   3 3723.33  136.59
  -2  -6   3 4536.65  157.08
   2  -6  -3 4598.34  159.08
  -2  -6   3 4429.06  162.78
   2  -6  -3 4397.36  157.68
   2  -6  -3 4493.95  155.38
  -2   6   3 4446.75  160.08
   2   6  -3 4837.82  156.88
  -2   6   3 4638.04  156.08
   2   6  -3 4801.32  156.68
   0  -6  -3 1201.58   43.70
   0  -6  -3 1186.18   47.50
   0  -6   3 1134.59   46.00
   0  -6  -3 1223.08   48.20
   0  -6   3 1139.79   48.40
   0   6   3 1263.37   45.20
   0   6   3 1201.18   50.19
   0   6  -3 1217.38   45.00
   2  -6   3  178.58   13.10
  -2  -6  -3  180.88   16.10
  -2  -6  -3  192.48   12.90
  -2   6  -3  206.58   12.80
   2   6   3  193.08   12.80
  -4  -6  -3   58.19    9.10
  -4  -6  -3   61.49   13.00
  -4   6  -3   52.29    8.20
   4   6   3   41.90    8.00
  -6  -6  -3  296.17   27.40
  -6  -6  -3  355.86   29.50
  -6  -6  -3  341.97   20.50
  -6   6  -3  393.26   18.90
   6   6   3  385.26   22.20
   6   6   3  339.77   17.40
  -8  -6  -3  199.98   34.10
  -8  -6  -3  185.18   24.30
  -8  -6  -3  204.88   17.80
   8  -6   3  250.77   15.90
  -8  -6  -3  219.68   15.40
   8   6   3  207.48   13.90
   8   6   3  235.78   23.20
 -10  -6  -3  454.45   32.10
  10  -6   3  459.35   38.50
 -10  -6  -3  423.36   24.10
  10  -6   3  401.06   21.50
 -10  -6  -3  481.25   22.80
 -10  -6  -3  472.75   28.90
 -10  -6  -3  441.16   52.19
 -10  -6  -3  486.15   26.40
  10   6   3  441.26   21.10
 -10   6  -3  420.76   21.90
 -10   6  -3  433.36   28.30
  10   6   3  457.75   21.70
  10   6   3  422.96   36.60
  10   6   3  450.15   20.40
 -10   6  -3  429.56   23.80
 -12  -6  -3  935.01   41.40
 -12  -6  -3  692.83   94.59
 -12  -6  -3  920.11   41.10
 -12  -6  -3  971.00   47.30
 -12  -6  -3  892.91   34.40
  12  -6   3  910.81   39.70
 -12   6  -3  898.91   37.00
 -12   6  -3  919.31   41.60
  12   6   3  897.51   34.50
 -12   6  -3  928.61   39.80
  12   6   3  932.51   39.90
  12   6   3  956.30   36.60
  14  -6   3  995.10   42.30
 -14  -6  -3 1013.60   44.40
  14  -6   3  988.90   39.10
  14   6   3  984.40   36.50
  14   6   3 1023.10   39.50
  14   6   3  980.20   42.00
 -14   6  -3 1030.80   45.70
 -14   6  -3 1014.20   40.30
  16  -6   3  647.44   31.60
  16  -6   3  646.34   27.80
 -16  -6  -3  633.24   31.00
  16   6   3  618.24   26.90
  16   6   3  631.84   29.80
  18  -6   3  567.34   25.40
 -18  -6  -3  540.85   27.60
  18  -6   3  548.15   27.60
  18   6   3  593.44   26.80
  18   6   3  550.54   23.90
  20  -6   3  213.28   23.00
  20  -6   3  188.08   11.20
 -20  -6  -3  188.18   13.00
  20  -6   3  205.68   11.70
  20   6   3  210.38   13.90
  20   6   3  205.58   10.50
  19  -7  -3  342.87   17.10
 -19  -7   3  354.36   18.80
  19  -7  -3  307.27   18.90
  19   7  -3  313.57   17.10
  19   7  -3  374.06   26.50
  19   7  -3  340.37   15.40
  17  -7  -3 1325.07   52.79
 -17  -7   3 1313.77   52.39
 -17  -7   3 1326.87   47.90
  17  -7  -3 1389.06   51.09
  17   7  -3 1353.06   49.30
  17   7  -3 1283.77   51.29
  17   7  -3 1337.67   53.39
 -15  -7   3 1197.08   45.60
  15  -7  -3 1247.88   50.39
 -15  -7   3 1208.08   51.39
  15  -7  -3 1192.98   47.50
 -15  -7   3 1216.38   49.40
 -15  -7   3 1236.48   46.60
  15   7  -3 1251.67   46.50
  15   7  -3 1185.78   49.50
  15   7  -3 1234.58   50.99
  15   7  -3 1200.88   48.50
 -13  -7   3 1169.78   46.70
  13  -7  -3 1243.58   49.30
 -13  -7   3 1246.78   46.10
  13   7  -3 1213.68   48.60
  13   7  -3 1192.78   46.90
  13   7  -3 1202.68   49.40
 -11  -7   3 1232.08   46.80
  11  -7  -3 1198.78   45.10
 -11  -7   3 1310.57  107.69
 -11  -7   3 1272.57   51.39
  11  -7  -3 1351.26   49.90
  11   7  -3 1202.08   46.60
  11   7  -3 1229.58   49.60
  11   7  -3 1228.18   48.90
  11   7  -3 1224.18   48.80
 -11   7   3 1219.28   44.60
  11   7  -3 1218.78   54.49
  -9  -7   3  338.77   19.10
   9  -7  -3  321.87   19.00
   9  -7  -3  335.57   16.30
  -9  -7   3  304.47   39.50
   9   7  -3  332.47   26.20
  -9   7   3  300.87   29.00
   9   7  -3  317.57   20.60
   9   7  -3  356.86   21.20
  -7  -7   3  203.68   29.20
   7  -7  -3  229.28   21.90
   7  -7  -3  198.18   12.50
  -7  -7   3  218.68   19.70
  -7   7   3  170.58   17.40
   7   7  -3  223.78   23.20
   7   7  -3  223.98   19.10
   7   7  -3  219.68   16.20
  -7   7   3  216.98   17.20
   5  -7  -3   51.49    9.60
   5  -7  -3   46.10    6.80
  -5  -7   3   51.19   16.10
   5  -7  -3   60.19   10.80
   5   7  -3   56.19   15.00
  -5   7   3   38.20    7.40
   5   7  -3   41.70    8.40
  -5   7   3   47.60   19.80
   5   7  -3   47.80    9.20
   3  -7  -3  264.07   18.90
  -3  -7   3  301.57   23.80
   3  -7  -3  230.48   15.00
  -3   7   3  221.38   25.80
  -3   7   3  236.78   15.20
   3   7  -3  250.27   16.40
   3   7  -3  278.17   16.00
   1  -7  -3  242.78   17.40
  -1  -7   3  206.58   20.10
   1  -7  -3  217.18   13.80
  -1   7   3  218.08   35.10
   1   7  -3  262.37   14.90
  -1   7   3  242.58   14.30
   1  -7   3 1782.22   65.79
  -1  -7  -3 1724.53   62.39
  -1  -7  -3 1752.42   68.49
  -1   7  -3 1739.13   64.19
   1   7   3 1718.93   64.49
  -3  -7  -3 3293.67  113.59
  -3  -7  -3 3246.08  121.69
   3   7   3 3197.98  115.79
  -3   7  -3 3301.17  115.19
  -5  -7  -3 1507.65   69.49
  -5  -7  -3 1631.54   61.19
  -5  -7  -3 1505.35   64.39
  -5  -7  -3 1497.65   56.69
   5   7   3 1612.34   62.49
  -5   7  -3 1685.93   58.29
   5   7   3 1608.84   56.69
   7  -7   3 1047.50   41.70
  -7  -7  -3 1095.99   41.20
  -7  -7  -3 1052.39   44.70
  -7  -7  -3 1041.80   57.29
  -7  -7  -3 1054.79   49.50
   7   7   3 1123.59   48.60
  -7   7  -3 1177.88   43.30
   7   7   3 1074.69   40.10
  -9  -7  -3 1914.01   65.29
   9  -7   3 1793.22   64.99
  -9  -7  -3 1901.71   74.69
  -9  -7  -3 1725.03   65.79
  -9  -7  -3 1954.50   90.69
   9  -7   3 1891.61   78.09
  -9  -7  -3 1908.31   70.19
  -9  -7  -3 1723.93   70.59
  -9   7  -3 1838.02   65.79
   9   7   3 1785.72   65.89
  -9   7  -3 1766.42   69.39
   9   7   3 1928.41   78.09
   9   7   3 1727.83   64.69
   9   7   3 1884.71   64.69
  -9   7  -3 1834.92   67.89
  11  -7   3  130.09   13.40
 -11  -7  -3   72.39   45.20
  11  -7   3  147.79   15.10
  11  -7   3  172.08   35.60
 -11  -7  -3  172.68   26.50
 -11  -7  -3  140.79   13.50
 -11  -7  -3  146.99   18.20
 -11  -7  -3  156.18   20.10
  11   7   3  162.68   31.60
  11   7   3  170.78   22.10
  11   7   3  135.79   12.80
 -11   7  -3  179.28   19.60
  11   7   3  125.09   12.40
 -11   7  -3  161.08   18.00
 -11   7  -3  174.78   14.40
 -13  -7  -3   79.09   15.50
  13  -7   3   64.59    9.60
  13  -7   3  101.19   14.00
 -13  -7  -3   75.59   18.10
 -13  -7  -3   68.59   13.30
  13   7   3   57.29    9.90
 -13   7  -3   89.29   11.40
  13   7   3  105.49   14.50
  13   7   3   85.19   10.70
 -13   7  -3   77.19   15.60
  15  -7   3   35.50    9.00
 -15  -7  -3    2.80   21.60
 -15  -7  -3   43.40   11.40
  15  -7   3   48.60   12.20
 -15   7  -3   36.40    9.40
  15   7   3   34.60    7.60
  15   7   3   57.79   12.10
 -15   7  -3   40.60   15.20
  17  -7   3  597.84   28.00
 -17  -7  -3  628.14   30.30
  17  -7   3  637.04   30.10
  17  -7   3  601.74   25.90
  17   7   3  625.14   37.00
  17   7   3  621.44   26.20
  19  -7   3  332.37   20.80
  19  -7   3  305.57   13.10
  19  -7   3  319.67   16.10
 -19  -7  -3  315.47   18.00
  19   7   3  323.77   17.50
  19   7   3  323.57   14.80
  20  -8  -3  525.95   21.10
  20  -8  -3  518.55   24.00
 -20  -8   3  515.55   22.30
  20   8  -3  498.95   20.00
  20   8  -3  497.15   21.10
  18  -8  -3  113.29   11.80
  18  -8  -3  114.99   12.80
 -18  -8   3  135.59   10.10
 -18  -8   3  119.29   13.20
  18   8  -3   96.99   10.10
  18   8  -3  128.79   12.10
  18   8  -3  137.49   17.20
 -16  -8   3  107.59   16.70
 -16  -8   3   64.79   10.80
  16  -8  -3   66.09   10.00
  16  -8  -3   49.60   10.10
 -16  -8   3   74.59   12.00
 -16  -8   3   45.70    9.20
  16   8  -3   41.70   11.70
  16   8  -3   68.79    9.00
  16   8  -3   52.59    9.60
  14  -8  -3   72.99   12.20
 -14  -8   3   68.89   12.80
 -14  -8   3   53.59    9.80
  14   8  -3   84.79   17.90
  14   8  -3   67.69   13.00
 -12  -8   3   18.00   13.40
 -12  -8   3   32.30    8.30
  12  -8  -3    1.10    8.50
  12   8  -3   22.30    7.70
  12   8  -3   21.40   10.00
 -10  -8   3 1223.78   79.59
  10  -8  -3 1228.78   47.90
  10  -8  -3 1214.58   44.00
 -10  -8   3 1246.78   45.80
  10   8  -3 1162.78   47.30
  10   8  -3 1185.98   47.10
  10   8  -3 1202.78   53.49
 -10   8   3 1160.28   43.10
  10   8  -3 1233.18   45.70
 -10   8   3 1080.69   51.29
  10   8  -3 1206.28   48.40
   8  -8  -3 1360.46   48.60
  -8  -8   3 1463.25   72.39
   8   8  -3 1329.17   51.79
   8   8  -3 1355.26   57.29
   8   8  -3 1207.88   57.79
   8   8  -3 1361.96   52.39
   8   8  -3 1382.16   58.29
   6  -8  -3 2516.65   88.79
   6  -8  -3 2557.04   96.29
  -6  -8   3 2476.85   91.99
  -6  -8   3 2738.43  107.49
   6   8  -3 2631.34   97.59
  -6   8   3 2573.24   94.39
   6   8  -3 2583.74   92.29
   6   8  -3 2722.53   96.09
   4  -8  -3 6518.55  236.78
   4  -8  -3 7237.88  244.78
   4  -8  -3 7027.80  238.68
  -4  -8   3 7124.59  251.77
   4   8  -3 7347.46  243.08
  -4   8   3 6973.70  241.38
   4   8  -3 7227.88  239.68
   4   8  -3 7300.57  245.18
  -2  -8   3 2179.18   90.89
   2  -8  -3 2418.76   80.39
   2  -8  -3 2357.96   87.59
   2  -8  -3 2306.97   81.19
  -2   8   3 2310.37   83.69
   2   8  -3 2305.57   82.69
   2   8  -3 2317.77   84.49
   0  -8  -3 1187.88   52.19
   0  -8  -3 1235.08   46.10
   0  -8   3 1267.37   52.79
   0   8  -3 1248.08   48.50
   0   8   3 1240.58   48.50
   2  -8   3  408.06   22.90
  -2  -8  -3  423.46   29.50
  -2  -8  -3  395.46   20.20
  -2  -8  -3  419.76   29.40
  -2  -8  -3  458.95   20.00
  -2   8  -3  405.66   19.70
  -2   8  -3  391.06   21.70
   2   8   3  403.56   22.30
  -4  -8  -3  136.99   15.10
  -4  -8  -3  109.29   19.60
   4  -8   3  121.39   14.50
   4  -8   3  131.39   11.90
  -4  -8  -3  131.69   12.50
  -4  -8  -3  112.99   20.90
  -4   8  -3  127.79   11.90
  -4   8  -3  140.59   14.70
   4   8   3  108.99   14.40
  -6  -8  -3   28.60   11.90
  -6  -8  -3   42.90    8.70
  -6  -8  -3   47.20   10.10
  -6  -8  -3   48.80   22.40
   6   8   3   27.30   12.00
  -6   8  -3   60.69   10.10
   6   8   3   30.80    8.60
  -8  -8  -3  296.67   42.00
   8  -8   3  297.37   17.10
  -8  -8  -3  281.47   33.50
  -8  -8  -3  283.47   26.70
  -8  -8  -3  296.67   17.10
  -8  -8  -3  294.67   20.60
   8   8   3  317.27   17.40
  -8   8  -3  251.57   22.50
  -8   8  -3  308.87   19.80
   8   8   3  269.47   17.20
   8   8   3  303.57   18.40
  -8   8  -3  302.87   16.30
   8   8   3  221.68   28.80
  10  -8   3 2167.48   94.99
 -10  -8  -3 2239.98   78.59
 -10  -8  -3 2074.89   82.59
 -10  -8  -3 1990.30  112.39
 -10  -8  -3 2056.89   72.49
  10  -8   3 2095.09   72.79
 -10  -8  -3 2034.10   78.79
  10   8   3 1924.91   76.89
 -10   8  -3 2027.30   77.39
  10   8   3 2026.00   73.19
 -10   8  -3 1993.60   73.69
 -10   8  -3 2086.49   75.39
  10   8   3 1957.70   89.89
  10   8   3 2016.90   71.09
 -12  -8  -3 2380.56   92.09
  12  -8   3 2396.26   88.39
  12  -8   3 2449.75   85.79
 -12  -8  -3 2504.85   91.59
 -12  -8  -3 2594.44   96.09
 -12   8  -3 2435.26   88.99
  12   8   3 2320.57   82.59
  12   8   3 2301.37   87.99
  12   8   3 2422.06   85.79
  14  -8   3  874.81   35.50
 -14  -8  -3  861.61   47.40
  14  -8   3  851.21   38.20
 -14  -8  -3  847.12   42.20
 -14  -8  -3  897.41   40.50
 -14   8  -3  856.61   35.60
 -14   8  -3  900.61   40.70
  14   8   3  843.92   38.30
  14   8   3  894.11   35.40
  16  -8   3 1016.60   38.70
 -16  -8  -3 1036.10   43.20
  16  -8   3  987.50   42.50
  16   8   3  975.80   40.60
 -16   8  -3  935.21   47.50
  16   8   3  969.20   38.70
 -16   8  -3 1059.29   39.50
  18  -8   3  539.35   25.70
  18  -8   3  492.55   22.70
 -18  -8  -3  525.95   25.30
  18   8   3  480.05   21.00
  18   8   3  491.05   23.40
  20  -8   3  183.28   10.50
  20  -8   3  187.28   10.90
 -20  -8  -3  189.98   11.80
  20   8   3  185.38    9.50
 -19  -9   3  444.66   20.90
  19  -9  -3  440.56   19.50
  19   9  -3  456.85   18.60
  19   9  -3  459.35   20.20
  17  -9  -3  934.01   37.10
  17  -9  -3  951.00   39.20
 -17  -9   3  951.10   34.70
 -17  -9   3  899.61   45.70
 -17  -9   3  969.70   46.60
 -17  -9   3  927.51   39.20
  17   9  -3  891.61   39.60
  17   9  -3  900.41   35.60
 -15  -9   3  931.61   36.50
  15  -9  -3  938.11   38.70
 -15  -9   3  910.51   43.20
 -15  -9   3  968.90   37.80
 -15  -9   3  935.51   40.30
  15  -9  -3 1042.60   41.90
  15   9  -3  883.61   41.50
  15   9  -3  943.41   40.30
  15   9  -3  933.31   39.50
  15   9  -3  957.10   37.20
 -13  -9   3 1149.98   43.50
  13  -9  -3 1109.39   46.60
 -13  -9   3 1126.09   48.40
 -13  -9   3 1118.29   46.60
 -13  -9   3 1090.69   43.50
  13   9  -3 1109.69   43.20
  13   9  -3 1150.28   48.20
  13   9  -3 1106.29   45.40
  13   9  -3 1074.79   45.30
 -11  -9   3 2095.89   72.59
 -11  -9   3 1970.30   73.39
  11  -9  -3 2038.50   75.29
  11   9  -3 2029.30   76.29
 -11   9   3 1955.50   75.99
  11   9  -3 2100.89   72.79
  11   9  -3 1953.90   73.59
  11   9  -3 1957.80   74.69
  -9  -9   3 1568.44   89.29
  -9  -9   3 1261.07   61.19
   9  -9  -3 1444.36   55.49
   9  -9  -3 1484.95   52.49
  -9  -9   3 1476.55   53.59
   9   9  -3 1477.25   61.29
  -9   9   3 1366.76   56.99
  -9   9   3 1442.66   57.89
   9   9  -3 1469.45   56.99
   9   9  -3 1428.66   53.09
   9   9  -3 1464.65   55.29
   9   9  -3 1399.36   55.09
   7  -9  -3   34.60    6.90
  -7  -9   3   23.40   24.60
  -7  -9   3   21.30   10.20
  -7   9   3   22.80   13.80
   7   9  -3   47.20   10.60
   7   9  -3   17.10   15.00
   7   9  -3   37.30   13.80
   7   9  -3    9.70    8.50
   7   9  -3   31.50    8.20
   7   9  -3   17.80   10.70
   5  -9  -3  102.39   16.90
  -5  -9   3  165.48   24.40
   5  -9  -3  153.88   16.50
   5  -9  -3  136.89   10.50
  -5  -9   3   94.09   23.00
   5   9  -3  147.29   19.80
   5   9  -3  155.08   14.10
  -5   9   3  161.38   18.80
   5   9  -3  122.29   22.00
   3  -9  -3 1630.94   58.69
  -3  -9   3 1552.44   73.29
   3  -9  -3 1627.54   68.09
   3  -9  -3 1740.63   61.19
  -3   9   3 1680.33   63.99
   3   9  -3 1761.02   65.79
  -3   9   3 1575.74   62.39
   3   9  -3 1692.13   61.29
   3   9  -3 1804.02   68.49
  -1  -9   3  829.42   44.20
   1  -9  -3  867.71   34.20
   1  -9  -3  819.22   31.90
   1  -9  -3  817.52   41.40
   1  -9  -3  856.51   54.79
   1   9  -3  872.71   34.10
   1   9  -3  829.92   37.00
  -1   9   3  852.21   37.30
  -1  -9  -3 2090.79   71.59
   1  -9   3 2034.50   78.49
  -1  -9  -3 2037.60   78.29
  -1  -9  -3 2109.19   83.39
   1  -9   3 1948.41   72.79
  -1   9  -3 2113.19   73.49
   1   9   3 2038.20   77.09
  -1   9  -3 2023.30   76.89
  -3  -9  -3 2120.79   83.59
  -3  -9  -3 2234.38   79.99
  -3  -9  -3 2216.38   77.09
   3  -9   3 2184.28   80.19
  -3   9  -3 2232.88   83.19
  -3   9  -3 2231.68   78.49
   3   9   3 2134.19   83.89
  -5  -9  -3 1702.73   81.19
  -5  -9  -3 1607.44   62.89
  -5  -9  -3 1595.44   59.09
  -5  -9  -3 1635.34   67.99
  -5   9  -3 1618.64   66.29
   5   9   3 1589.24   66.89
  -5   9  -3 1715.23   60.89
  -7  -9  -3 1948.61   97.59
  -7  -9  -3 2076.79   70.59
  -7  -9  -3 1796.12   72.09
  -7  -9  -3 1925.71   74.79
  -7  -9  -3 2046.50   80.99
   7  -9   3 1997.30   69.99
  -7   9  -3 2032.90   72.89
   7   9   3 2044.40   81.89
   7   9   3 2007.10   69.89
  -7   9  -3 1962.40   71.59
   7   9   3 1946.31   70.89
  -7   9  -3 1952.90   69.69
  -7   9  -3 1894.01   73.39
  -9  -9  -3  690.03   78.49
   9  -9   3  598.84   26.20
  -9  -9  -3  602.24   38.10
  -9  -9  -3  632.34   26.90
  -9  -9  -3  634.14   31.90
  -9  -9  -3  581.44   27.70
  -9  -9  -3  571.44   36.90
   9   9   3  512.85   49.20
  -9   9  -3  567.14   30.00
   9   9   3  598.44   24.50
   9   9   3  603.04   26.80
  -9   9  -3  602.04   26.00
   9   9   3  688.33   42.50
  -9   9  -3  603.24   28.80
 -11  -9  -3  275.77   30.00
  11  -9   3  305.07   18.00
 -11  -9  -3  297.67   24.50
 -11  -9  -3  309.07   26.70
 -11   9  -3  345.67   23.30
  11   9   3  297.97   17.50
  11   9   3  303.67   25.30
 -11   9  -3  289.37   18.10
  13  -9   3   11.10   10.90
  13  -9   3   10.20    8.00
 -13  -9  -3   32.70   14.00
 -13  -9  -3   19.60   17.00
 -13  -9  -3   17.10    7.10
 -13  -9  -3   -8.80   14.70
 -13   9  -3   18.50   14.50
  13   9   3   34.10   13.00
 -13   9  -3   31.80    9.70
  13   9   3   10.90   12.10
 -15  -9  -3  107.69   16.70
 -15  -9  -3  132.09   18.10
 -15  -9  -3  103.49   18.40
  15  -9   3  129.59   13.30
  15  -9   3  105.59   16.40
  15   9   3  139.29   18.10
 -15   9  -3  146.19   21.90
 -15   9  -3  129.49   14.40
  15   9   3  106.89   11.70
 -17  -9  -3  282.87   19.00
  17  -9   3  305.97   19.30
  17  -9   3  294.87   17.00
  17   9   3  238.78   18.30
  17   9   3  292.47   15.00
 -19  -9  -3  317.67   17.00
  19  -9   3  311.37   20.60
  19  -9   3  307.47   14.90
  19   9   3  306.77   13.80
 -18 -10   3   -4.90   18.70
  18 -10  -3   34.90    6.30
  18 -10  -3   34.60    8.80
 -18 -10   3   41.20    8.50
 -18 -10   3   24.80    8.20
  18  10  -3   42.10    5.40
  18  10  -3   54.09   14.90
  18  10  -3   42.90    7.50
 -16 -10   3  100.29   11.10
 -16 -10   3  101.59   14.10
 -16 -10   3   70.49   14.40
  16 -10  -3  140.09   12.90
 -16 -10   3  129.89   19.70
  16  10  -3  109.39   14.30
  16  10  -3  110.09   15.20
 -14 -10   3    0.70   10.60
 -14 -10   3    7.80   11.70
 -14 -10   3   16.70    8.20
 -14 -10   3   -0.70    9.70
  14 -10  -3   16.80   10.60
  14  10  -3    9.40    7.90
  14  10  -3   26.50   10.70
  14  10  -3   28.50    7.30
  14  10  -3   17.20   11.80
 -12 -10   3   27.60   11.20
  12 -10  -3   27.60    9.70
  12 -10  -3    4.60    8.90
 -12 -10   3   25.80    9.20
 -12 -10   3   25.30   13.20
 -12 -10   3   28.10   12.20
  12  10  -3   43.20    9.00
  12  10  -3   24.60   11.60
  12  10  -3   11.70    9.00
 -12  10   3   35.60   14.60
  12  10  -3   30.40   10.90
 -10 -10   3  302.07   18.60
 -10 -10   3  222.78   40.00
 -10 -10   3  236.58   26.10
  10 -10  -3  298.97   19.10
 -10  10   3  269.47   27.20
  10  10  -3  290.77   21.10
  10  10  -3  329.97   21.20
  10  10  -3  302.27   20.40
  10  10  -3  318.17   17.70
  -8 -10   3 1195.08   84.29
   8 -10  -3 1195.98   43.40
  -8 -10   3 1165.78   45.40
   8  10  -3 1170.18   47.40
   8  10  -3 1156.18   46.20
   8  10  -3 1136.69   46.00
  -8  10   3 1145.99   47.20
   8  10  -3 1172.78   61.99
   8  10  -3 1117.89   44.30
  -8  10   3 1171.28   51.89
  -6 -10   3 1985.30   72.99
   6 -10  -3 2053.39   71.69
  -6 -10   3 1918.11   96.49
   6  10  -3 2009.90   79.79
  -6  10   3 2009.10   79.59
   6  10  -3 1998.00   73.89
  -6  10   3 2040.80   74.29
   6  10  -3 2036.50   74.49
   6  10  -3 2039.20   76.99
   6  10  -3 2093.99   82.39
   6  10  -3 1957.40   71.49
  -4 -10   3  791.92   56.09
   4 -10  -3  779.72   30.70
  -4 -10   3  672.13   38.60
   4 -10  -3  820.62   34.90
   4 -10  -3  838.52   45.30
  -4  10   3  837.32   39.70
   4  10  -3  848.22   41.30
   4  10  -3  854.11   34.60
   4  10  -3  847.62   40.20
  -2 -10   3 2192.88   99.39
   2 -10  -3 2225.28   78.89
   2 -10  -3 2287.77   91.09
   2 -10  -3 2199.88   86.39
  -2  10   3 2258.87   82.69
   2  10  -3 2437.16   92.79
  -2  10   3 2308.07   85.79
   2  10  -3 2343.87   81.79
   0 -10   3  984.10   40.70
   0 -10   3 1013.30   52.19
   0 -10  -3 1058.19   41.90
   0 -10  -3 1033.70   46.00
   0 -10  -3  994.30   38.30
   0  10  -3 1051.39   40.60
   0  10   3 1049.20   45.40
   0  10  -3 1071.89   46.00
  -2 -10  -3   10.90    6.90
  -2 -10  -3    0.20   11.90
  -2 -10  -3    9.00    8.30
  -2 -10  -3    6.50   18.80
   2 -10   3   -5.50   12.80
  -2  10  -3    3.60   10.10
   2  10   3   -0.50   11.20
  -2  10  -3   16.80    7.30
  -4 -10  -3   36.20    8.20
  -4 -10  -3   24.40   24.40
   4 -10   3   20.70   13.60
  -4 -10  -3   56.49   19.20
  -4 -10  -3   27.50   12.80
  -4  10  -3   38.60    8.60
   4  10   3   26.40   13.90
  -4  10  -3   48.20   12.90
  -6 -10  -3  271.97   20.70
   6 -10   3  249.88   18.20
  -6 -10  -3  278.37   19.30
  -6 -10  -3  269.37   23.20
  -6 -10  -3  267.97   43.00
  -6  10  -3  311.57   22.00
   6  10   3  264.67   31.20
   6  10   3  307.47   18.50
  -6  10  -3  286.47   16.10
  -6  10  -3  278.97   18.00
  -8 -10  -3 1132.79   52.19
  -8 -10  -3 1086.79   40.10
  -8 -10  -3 1007.80   44.70
  -8 -10  -3  915.41   51.89
   8 -10   3  950.60   40.50
  -8 -10  -3 1000.10   40.80
  -8 -10  -3  964.60  109.79
   8  10   3 1046.00   40.00
  -8  10  -3  992.80   42.30
  -8  10  -3 1028.50   41.40
  -8  10  -3 1056.39   38.80
   8  10   3  991.40   37.10
   8  10   3  822.02   61.99
 -10 -10  -3  655.13   35.70
 -10 -10  -3  630.44   38.40
  10 -10   3  697.63   28.70
 -10 -10  -3  712.03   36.30
 -10 -10  -3  699.43   29.10
 -10 -10  -3  719.73   41.40
 -10  10  -3  661.33   28.70
 -10  10  -3  621.24   31.20
 -10  10  -3  625.34   33.30
  10  10   3  668.43   36.30
  10  10   3  663.43   28.90
  12 -10   3 1023.40   43.60
 -12 -10  -3  977.20   50.59
 -12 -10  -3  975.40   47.30
 -12 -10  -3 1081.59   46.90
 -12 -10  -3  988.40   37.70
  12 -10   3 1025.20   40.20
 -12  10  -3 1016.40   43.70
  12  10   3  966.40   43.60
 -12  10  -3 1042.20   44.60
  12  10   3 1022.30   40.30
 -12  10  -3  985.30   40.00
 -14 -10  -3 1575.44   63.49
  14 -10   3 1558.04   61.29
 -14 -10  -3 1574.94   67.49
  14 -10   3 1613.44   57.99
 -14 -10  -3 1527.75   61.99
 -14  10  -3 1516.45   58.69
 -14  10  -3 1542.65   61.49
  14  10   3 1586.04   57.79
  14  10   3 1589.74   60.29
 -16 -10  -3  940.31   42.30
  16 -10   3  955.30   37.30
  16 -10   3  954.90   40.80
  16  10   3 1029.80   41.50
  16  10   3 1073.99   46.40
 -16  10  -3  997.00   38.30
 -16  10  -3  901.11   42.10
 -18 -10  -3  418.96   21.80
  18 -10   3  528.45   24.30
  18 -10   3  420.66   19.90
  18  10   3  469.75   19.30
 -17 -11   3  307.67   13.70
  17 -11  -3  302.97   15.50
 -17 -11   3  329.77   28.00
 -17 -11   3  268.67   32.40
  17 -11  -3  280.07   17.70
 -17 -11   3  286.07   18.50
  17  11  -3  288.67   17.80
  17  11  -3  292.47   14.50
  17  11  -3  275.57   24.20
  15 -11  -3  713.73   31.00
 -15 -11   3  704.93   37.00
 -15 -11   3  682.73   28.60
 -15 -11   3  694.53   28.90
  15 -11  -3  692.13   32.10
  15  11  -3  705.33   33.70
  15  11  -3  706.13   29.10
  15  11  -3  718.03   31.50
 -13 -11   3  723.83   35.20
 -13 -11   3  787.42   37.40
 -13 -11   3  741.13   31.40
  13  11  -3  699.73   32.70
  13  11  -3  736.53   33.80
  13  11  -3  787.92   31.60
 -13  11   3  723.53   36.80
  11 -11  -3  351.46   22.10
 -11 -11   3  357.56   25.30
 -11 -11   3  343.27   20.40
 -11 -11   3  293.47   26.00
  11 -11  -3  314.87   18.90
 -11 -11   3  326.67   25.80
  11  11  -3  341.97   18.90
 -11  11   3  342.57   25.20
  11  11  -3  356.96   22.80
  11  11  -3  345.57   24.60
  11  11  -3  355.06   21.80
  -9 -11   3  169.38   19.80
  -9 -11   3  205.68   21.60
  -9 -11   3  191.78   17.40
   9 -11  -3  205.08   16.90
   9 -11  -3  205.48   14.70
   9  11  -3  211.68   18.20
  -9  11   3  168.28   19.50
  -9  11   3  237.98   25.40
   9  11  -3  181.28   17.40
   9  11  -3  204.68   20.20
   9  11  -3  217.28   14.00
  -7 -11   3   21.30   10.70
   7 -11  -3   17.10    6.60
   7  11  -3   19.70    7.00
  -7  11   3   30.20   18.20
  -7  11   3   14.00   24.90
  -7  11   3   15.80   11.30
   7  11  -3   24.80   25.90
   7  11  -3   11.30    9.10
   7  11  -3   28.50    9.80
   7  11  -3   22.40    9.90
  -5 -11   3   14.20   13.10
   5 -11  -3   12.00    6.60
  -5 -11   3   64.99   34.80
  -5  11   3   18.60   18.20
   5  11  -3   15.90    6.80
   5  11  -3   23.20   17.70
   5  11  -3   28.40    9.80
   5  11  -3   37.50   10.80
  -5  11   3    4.70   10.90
   3 -11  -3  127.19   10.80
   3 -11  -3  121.99   21.00
   3 -11  -3  139.29   26.10
   3 -11  -3  116.49   15.90
  -3 -11   3  144.19   33.40
  -3 -11   3  144.39   22.60
  -3  11   3  118.59   18.10
   3  11  -3  122.49   11.10
   3  11  -3  143.09   13.70
   3  11  -3  128.59   16.60
  -3  11   3  128.19   17.00
  -3  11   3  150.08   16.90
   3  11  -3  123.39   18.50
   1 -11  -3  551.54   43.90
   1 -11  -3  573.34   34.60
  -1 -11   3  602.44   46.90
  -1 -11   3  586.94   29.60
   1 -11  -3  631.74   28.70
  -1 -11   3  533.35   43.00
   1 -11  -3  672.83   25.60
  -1  11   3  625.44   31.50
   1  11  -3  659.93   36.00
  -1  11   3  607.74   36.00
   1  11  -3  667.93   28.60
  -1 -11  -3 2092.29   78.19
   1 -11   3 1874.21   82.09
  -1 -11  -3 2124.19   73.79
   1 -11   3 1816.32   77.59
  -1 -11  -3 2000.80   88.09
  -1 -11  -3 2024.60   70.29
   1  11   3 1869.41   74.49
  -1  11  -3 2018.90   79.69
  -1  11  -3 1966.30   72.29
   1  11   3 2046.70   79.89
  -3 -11  -3 1876.71   69.59
  -3 -11  -3 1799.02   67.49
  -3 -11  -3 1885.01   65.49
  -3 -11  -3 1799.82   88.89
   3 -11   3 1727.53   66.59
  -3 -11  -3 1862.81   74.79
  -3  11  -3 1811.32   64.59
  -3  11  -3 1778.82   66.39
  -3  11  -3 1763.82   68.59
  -3  11  -3 1816.32   75.39
   3  11   3 1762.72   75.09
  -3  11  -3 1852.01   67.29
  -5 -11  -3 2594.74  127.69
   5 -11   3 3111.99   97.79
  -5 -11  -3 2536.95  105.59
  -5 -11  -3 2672.63   97.49
  -5 -11  -3 2745.03  101.49
  -5 -11  -3 2613.94   96.89
  -5  11  -3 2596.54  106.79
  -5  11  -3 2770.72   95.29
  -5  11  -3 2760.32   99.29
   5  11   3 2723.73  110.49
   5  11   3 2788.82   96.29
  -5  11  -3 2894.81   99.19
  -5  11  -3 2838.72   97.59
  -7 -11  -3 1436.66   67.19
  -7 -11  -3 1578.14   62.99
  -7 -11  -3 1553.44   56.59
   7 -11   3 1608.64   58.69
  -7 -11  -3 1492.55   57.19
  -7  11  -3 1584.34   59.69
  -7  11  -3 1571.44   57.89
  -7  11  -3 1443.66   58.79
   7  11   3 1489.85   56.29
  -7  11  -3 1439.96   54.99
  -9 -11  -3  353.66   32.30
  -9 -11  -3  353.26   24.50
  -9 -11  -3  288.07   33.90
   9 -11   3  351.46   18.90
  -9 -11  -3  346.77   27.10
   9  11   3  347.07   19.10
  -9  11  -3  302.57   23.90
  -9  11  -3  340.47   23.40
  -9  11  -3  346.77   18.70
 -11 -11  -3  332.67   28.90
 -11 -11  -3  312.87   30.70
 -11 -11  -3  263.37   26.10
 -11 -11  -3  293.97   17.70
  11 -11   3  308.27   20.10
 -11  11  -3  296.07   18.50
 -11  11  -3  295.57   21.80
 -11  11  -3  284.27   22.70
  11  11   3  319.07   26.20
  11  11   3  309.57   18.70
 -13 -11  -3  182.88   23.00
 -13 -11  -3  157.48   30.80
  13 -11   3  134.09   19.10
 -13 -11  -3  182.48   21.80
  13 -11   3  145.09   19.00
  13  11   3  149.88   25.80
 -13  11  -3  183.88   19.80
  13  11   3  146.49   13.10
 -13  11  -3  147.79   14.50
 -13  11  -3  127.89   16.40
  15 -11   3  163.78   16.50
  15 -11   3  196.58   13.70
 -15 -11  -3  139.79   23.30
 -15 -11  -3  188.88   25.00
 -15  11  -3  198.78   23.50
  15  11   3  196.18   13.40
  15  11   3  202.48   20.70
 -15  11  -3  194.28   24.90
 -17 -11  -3  102.39   13.30
  17 -11   3   97.29   15.10
  17  11   3  102.49    8.90
 -18 -12   3  131.39   21.20
  18 -12  -3  118.89   13.20
 -18 -12   3  162.18   14.30
  18 -12  -3  128.99   11.60
  18  12  -3  122.99    8.40
  18  12  -3  129.89   10.00
 -16 -12   3   81.19   16.80
 -16 -12   3   46.10   13.10
 -16 -12   3   50.79   10.70
 -16 -12   3   54.19    8.30
  16 -12  -3   54.59    9.20
  16 -12  -3   60.09   10.20
  16  12  -3   60.09    8.30
  16  12  -3   39.00    8.10
 -14 -12   3   -4.50    7.90
  14 -12  -3    0.10    8.10
 -14 -12   3  -12.10   12.20
 -14 -12   3  -13.10    7.60
  14  12  -3   -6.40    6.30
  14  12  -3    9.90   13.50
  14  12  -3   10.00   10.40
  14  12  -3   -0.30   11.30
 -12 -12   3  130.09   16.90
  12 -12  -3  100.39   16.10
 -12 -12   3  148.99   20.40
 -12 -12   3  137.79   16.50
  12  12  -3  121.09   16.70
 -12  12   3  141.29   16.70
  12  12  -3  143.29   13.30
  12  12  -3  138.29   16.20
  10 -12  -3  406.26   20.30
 -10 -12   3  360.36   26.80
 -10 -12   3  371.16   26.10
  10 -12  -3  406.56   23.80
 -10 -12   3  404.96   22.80
 -10  12   3  402.36   26.40
  10  12  -3  442.96   25.00
  10  12  -3  425.26   26.60
  10  12  -3  400.76   20.90
  10  12  -3  409.46   23.40
   8 -12  -3 1001.20   38.90
  -8 -12   3 1014.60   41.60
  -8 -12   3  984.30   47.00
  -8 -12   3 1073.09   46.60
  -8  12   3 1012.40   43.00
   8  12  -3  977.60   47.60
   8  12  -3  934.71   43.40
  -8  12   3 1060.29   47.00
   8  12  -3 1046.80   44.80
   8  12  -3  981.00   42.50
  -6 -12   3 1231.78   49.00
  -6 -12   3 1222.78   51.89
   6 -12  -3 1216.68   45.30
  -6  12   3 1229.48   49.30
   6  12  -3 1278.47   72.69
   6  12  -3 1274.27   50.49
  -6  12   3 1212.28   68.99
   6  12  -3 1235.58   52.39
   6  12  -3 1159.28   51.49
   6  12  -3 1261.07   49.10
   4 -12  -3  588.84   32.00
   4 -12  -3  655.43   32.30
  -4 -12   3  612.84   31.90
  -4 -12   3  715.23   74.19
   4  12  -3  659.23   27.30
   4  12  -3  644.14   48.30
   4  12  -3  661.63   31.00
  -4  12   3  636.04   30.20
   4  12  -3  661.33   30.10
  -4  12   3  688.13   45.10
   4  12  -3  669.13   30.30
   2 -12  -3  681.13   32.50
  -2 -12   3  577.64   32.20
  -2 -12   3  591.84   62.69
  -2 -12   3  645.94   32.20
   2 -12  -3  623.94   52.89
   2 -12  -3  677.73   26.90
   2 -12  -3  647.84   41.70
   2  12  -3  626.74   41.20
   2  12  -3  654.73   27.00
  -2  12   3  696.53   34.00
  -2  12   3  645.04   30.10
   2  12  -3  651.73   31.60
   2  12  -3  706.63   30.50
   2  12  -3  685.03   30.20
  -2  12   3  650.13   42.40
   0 -12  -3  331.77   28.20
   0 -12  -3  315.07   40.70
   0 -12   3  342.37   24.80
   0 -12   3  333.37   54.29
   0 -12  -3  389.56   23.10
   0 -12   3  346.77   23.70
   0 -12  -3  355.46   19.90
   0  12  -3  333.07   31.70
   0  12   3  352.36   26.90
   0  12   3  361.76   22.00
   0  12  -3  384.96   21.50
   0  12   3  353.66   33.30
   0  12  -3  382.56   27.50
   0  12  -3  400.56   17.80
   0  12  -3  345.47   26.20
  -2 -12  -3    5.90   20.90
  -2 -12  -3   10.50    7.70
   2 -12   3   23.80   11.50
  -2 -12  -3   16.00   13.40
  -2 -12  -3    7.20   10.70
  -2 -12  -3   -6.60   32.60
   2  12   3   -6.60   10.40
   2  12   3   17.20   19.50
   2  12   3   17.40   11.30
  -2  12  -3    6.00    8.10
  -2  12  -3    1.10   11.00
  -2  12  -3   28.70   18.30
  -2  12  -3   -4.40    6.30
  -2  12  -3   15.10    8.90
  -4 -12  -3  178.38   28.50
  -4 -12  -3  188.78   19.90
  -4 -12  -3  141.39   49.20
  -4 -12  -3  165.58   20.00
  -4 -12  -3  167.38   15.30
   4  12   3  194.78   20.60
  -4  12  -3  173.08   16.30
  -4  12  -3  166.28   14.90
  -4  12  -3  178.98   18.00
  -4  12  -3  177.08   13.40
   4  12   3  187.38   14.90
  -4  12  -3  187.08   27.40
   4  12   3  181.18   28.60
  -6 -12  -3  200.18   19.20
  -6 -12  -3  204.78   22.70
   6 -12   3  204.28   16.10
  -6 -12  -3  204.28   16.50
  -6 -12  -3  156.88   29.60
  -6  12  -3  209.48   17.00
  -6  12  -3  225.08   24.60
  -6  12  -3  209.88   19.60
   6  12   3  224.28   22.50
  -6  12  -3  231.48   13.60
   6  12   3  173.48   16.00
  -8 -12  -3  453.05   31.40
  -8 -12  -3  492.45   23.20
  -8 -12  -3  418.96   35.30
   8 -12   3  419.06   22.20
  -8  12  -3  420.46   22.70
 -10 -12  -3  145.49   27.00
 -10 -12  -3  165.48   30.40
 -10 -12  -3  157.38   18.30
  10 -12   3  116.39   13.70
 -10 -12  -3  123.39   17.70
 -10  12  -3  132.09   19.60
 -10  12  -3  149.79   16.90
  10  12   3  121.89   13.80
 -10  12  -3  110.89   13.60
 -12 -12  -3  167.28   23.90
 -12 -12  -3  176.48   22.20
 -12  12  -3  204.38   15.30
  12  12   3  191.78   31.70
  12  12   3  190.68   13.90
 -12  12  -3  190.28   18.80
 -12  12  -3  145.09   18.80
 -14 -12  -3  423.96   28.40
  14 -12   3  380.66   23.30
 -14 -12  -3  358.96   29.40
  14 -12   3  423.16   20.40
 -14  12  -3  395.16   30.30
 -14  12  -3  389.76   25.20
  14  12   3  389.26   19.90
  16 -12   3  314.97   21.10
 -16 -12  -3  400.06   38.30
 -16 -12  -3  368.06   38.90
  16 -12   3  302.97   18.00
 -16 -12  -3  321.47   23.70
 -16  12  -3  335.77   20.40
  16  12   3  318.27   16.00
  18 -12   3  306.37   13.70
 -18 -12  -3  294.37   16.70
  18 -12   3  247.78   17.90
  18  12   3  268.57   12.40
  17 -13  -3  184.28   15.40
 -17 -13   3  258.27   25.60
  17 -13  -3  234.98   15.90
  17  13  -3  235.88   13.10
  17  13  -3  245.88   11.50
  15 -13  -3   67.79   11.20
 -15 -13   3   79.19   14.40
  15 -13  -3   60.19    9.20
 -15 -13   3   55.89    9.30
 -15 -13   3   76.89    9.40
 -15 -13   3   70.49   13.10
 -15 -13   3   44.90   14.40
  15  13  -3   57.49    9.00
  15  13  -3   59.49    8.60
  15  13  -3   44.00   16.60
 -13 -13   3  314.57   18.20
  13 -13  -3  325.47   20.20
 -13 -13   3  281.87   25.70
 -13 -13   3  326.77   18.70
  13  13  -3  327.17   24.40
 -13  13   3  337.57   25.70
  13  13  -3  327.37   20.00
  13  13  -3  344.17   18.20
  13  13  -3  313.07   21.10
 -11 -13   3  387.36   23.30
  11 -13  -3  321.67   27.20
 -11 -13   3  379.56   26.70
 -11 -13   3  374.66   26.30
 -11  13   3  372.76   24.70
  11  13  -3  400.76   20.10
  11  13  -3  375.36   21.60
  11  13  -3  383.06   23.70
  -9 -13   3  276.77   24.70
  -9 -13   3  279.77   26.80
  -9 -13   3  262.37   20.10
   9 -13  -3  296.07   17.40
   9 -13  -3  259.97   19.60
   9  13  -3  290.27   23.70
   9  13  -3  289.37   16.70
  -9  13   3  266.37   27.50
   9  13  -3  258.67   21.00
  -9  13   3  277.97   22.00
   9  13  -3  274.47   19.60
  -7 -13   3  195.58   32.10
  -7 -13   3  113.39   17.50
   7 -13  -3  129.39   13.10
   7  13  -3  111.59   19.10
  -7  13   3  127.99   17.40
   7  13  -3  128.59   18.90
   7  13  -3  114.69   13.20
   7  13  -3  125.19   15.70
  -7  13   3  138.79   19.70
  -5 -13   3   13.30   14.00
  -5 -13   3   10.90   11.80
   5 -13  -3   38.10   13.20
   5  13  -3   16.60    9.70
   5  13  -3   30.10    7.20
   5  13  -3   30.90   10.10
  -5  13   3   30.90   10.40
  -3 -13   3  349.07   24.00
   3 -13  -3  350.96   23.70
  -3 -13   3  387.36   26.30
   3 -13  -3  358.46   25.60
   3 -13  -3  347.47   19.50
   3  13  -3  375.46   19.10
  -3  13   3  385.16   31.70
   3  13  -3  390.96   22.10
  -3  13   3  381.86   22.70
   3  13  -3  402.96   23.70
   3  13  -3  357.36   21.90
  -1 -13   3  556.54   77.09
   1 -13  -3  546.85   28.70
   1 -13  -3  459.85   64.19
   1 -13  -3  578.54   38.30
  -1 -13   3  618.54   28.80
   1 -13  -3  541.05   29.50
   1 -13  -3  585.54   24.70
  -1 -13   3  503.65   30.50
  -1  13   3  573.04   28.30
   1  13  -3  564.24   24.10
  -1  13   3  595.94   54.79
   1  13  -3  560.94   27.40
   1  13  -3  562.24   28.20
   1  13  -3  534.15   27.00
   1  13  -3  532.95   48.90
   1  13  -3  527.55   31.00
  -1 -13  -3  496.65   23.40
   1 -13   3  471.45   26.70
  -1 -13  -3  480.05   28.20
  -1 -13  -3  370.06   53.39
  -1 -13  -3  474.05   34.00
   1  13   3  471.85   33.40
  -1  13  -3  519.05   27.00
   1  13   3  450.55   24.50
  -1  13  -3  529.25   21.80
   1  13   3  508.25   27.50
  -1  13  -3  508.25   24.90
  -1  13  -3  504.95   25.50
  -3 -13  -3  605.74   27.40
  -3 -13  -3  583.14   30.00
  -3 -13  -3  557.64   32.20
  -3 -13  -3  551.64   39.00
   3 -13   3  572.54   27.60
   3  13   3  575.44   26.50
  -3  13  -3  552.34   27.40
  -3  13  -3  602.24   29.40
  -3  13  -3  602.14   25.10
  -3  13  -3  574.84   28.20
   3  13   3  610.34   29.50
  -5 -13  -3  363.56   28.40
   5 -13   3  414.66   25.50
  -5 -13  -3  385.76   35.90
  -5 -13  -3  348.67   24.30
  -5 -13  -3  402.36   31.60
  -5  13  -3  413.86   23.00
  -5  13  -3  385.66   19.00
  -5  13  -3  390.56   23.60
   5  13   3  417.46   21.30
   5  13   3  422.46   25.60
  -5  13  -3  411.16   22.00
   7 -13   3  585.94   26.80
  -7 -13  -3  605.74   44.90
  -7 -13  -3  621.34   27.50
  -7 -13  -3  546.75   28.70
  -7 -13  -3  596.54   40.80
  -7  13  -3  595.44   28.90
  -7  13  -3  553.14   30.30
  -7  13  -3  588.74   25.80
  -7  13  -3  580.74   30.10
   7  13   3  555.84   31.60
   7  13   3  593.54   27.00
  -9 -13  -3  846.12   34.10
  -9 -13  -3  826.72   33.60
   9 -13   3  829.82   33.90
  -9 -13  -3  832.32   46.90
  -9 -13  -3  851.71   42.60
   9  13   3  784.02   34.20
  -9  13  -3  779.72   37.70
  -9  13  -3  814.72   36.90
  -9  13  -3  829.42   33.80
 -11 -13  -3   79.79   16.10
 -11 -13  -3   67.39   18.00
 -11  13  -3   59.99   11.40
 -11  13  -3   65.29    9.40
  11  13   3   73.29   11.50
 -11  13  -3   72.59   12.90
  13 -13   3   -7.00    8.80
 -13 -13  -3   -3.90   12.60
 -13 -13  -3   14.60    9.80
 -13 -13  -3  -13.40   13.60
  13 -13   3   16.20    7.30
  13  13   3    4.30    6.60
 -13  13  -3   11.30   11.40
 -13  13  -3    5.40    9.90
  15 -13   3   -2.70    8.60
  15 -13   3   -5.90    7.30
 -15 -13  -3    3.80   17.10
 -15 -13  -3   20.50   11.00
 -15 -13  -3   -4.90   13.20
 -15  13  -3   -2.50    7.80
 -15  13  -3    6.30    9.80
  15  13   3   12.30    5.40
  17 -13   3   43.10    6.60
 -17 -13  -3   57.39   10.90
  17 -13   3   58.29   10.20
  17  13   3   41.90    5.10
 -16 -14   3   67.39   13.50
 -16 -14   3   66.69    7.60
  16 -14  -3   54.59   10.10
  16  14  -3   83.19    9.80
  16  14  -3   73.89    6.90
 -14 -14   3    8.60    7.60
  14 -14  -3    1.30    7.60
 -14 -14   3   13.00   11.80
 -14 -14   3    9.20    6.00
 -14 -14   3   18.10   14.50
  14  14  -3    3.60    5.80
 -14  14   3   32.90   11.30
  14  14  -3    7.20    7.70
  14  14  -3   45.80   15.90
 -12 -14   3   17.80    8.90
  12 -14  -3   -0.50    8.80
 -12 -14   3   -4.40    7.30
 -12 -14   3  -11.10   12.40
 -12 -14   3    4.80   10.60
 -12  14   3   -6.50   10.90
  12  14  -3   12.50    6.70
  12  14  -3    7.30    9.20
  12  14  -3    7.20    9.40
  12  14  -3    6.50   12.70
 -10 -14   3  169.08   22.40
  10 -14  -3  124.89   22.70
  10  14  -3  177.58   12.90
  10  14  -3  168.38   22.40
 -10  14   3  154.08   18.40
  10  14  -3  183.48   16.20
  10  14  -3  175.98   17.50
  -8 -14   3  342.67   29.00
   8 -14  -3  316.87   19.20
  -8 -14   3  373.46   22.40
  -8 -14   3  349.87   27.30
   8  14  -3  368.16   23.40
  -8  14   3  391.36   28.30
  -8  14   3  378.46   29.10
   8  14  -3  360.26   25.10
   8  14  -3  337.57   22.80
   8  14  -3  310.27   25.80
  -6 -14   3  156.68   24.30
   6 -14  -3  123.19   12.70
  -6 -14   3  104.39   17.50
   6  14  -3  124.19   16.90
   6  14  -3  131.09   12.70
   6  14  -3  128.99   18.90
  -6  14   3  125.59   17.50
   6  14  -3  154.18   18.00
  -4 -14   3  699.93   32.90
   4 -14  -3  708.03   28.60
  -4 -14   3  693.03   37.70
   4 -14  -3  684.03   32.60
   4  14  -3  729.83   34.00
   4  14  -3  550.44   37.20
   4  14  -3  604.64   31.70
   2 -14  -3  257.27   20.80
   2 -14  -3  237.48   32.40
  -2 -14   3  228.98   25.60
  -2 -14   3  213.78   30.80
   2 -14  -3  264.17   16.30
   2 -14  -3  267.27   25.10
   2  14  -3  260.47   19.20
   2  14  -3  250.47   17.90
   2  14  -3  267.07   24.80
  -2  14   3  251.37   26.10
  -2  14   3  262.97   18.80
   2  14  -3  261.37   15.80
   2  14  -3  268.37   20.00
   0 -14  -3  188.38   14.40
   0 -14  -3  163.88   19.40
   0 -14  -3  204.58   28.30
   0 -14  -3  144.69   22.60
   0 -14   3  168.68   18.20
   0 -14   3  182.78   26.50
   0  14   3  176.18   16.80
   0  14  -3  160.18   13.00
   0  14  -3  161.28   19.80
   0  14   3  118.89   28.00
   0  14  -3  151.58   15.90
   0  14  -3  150.58   17.20
   0  14   3  170.78   17.90
  -2 -14  -3  349.47   20.00
  -2 -14  -3  367.06   27.40
  -2 -14  -3  312.57   31.40
   2  14   3  342.77   22.50
  -2  14  -3  309.77   19.90
  -2  14  -3  299.37   17.60
  -2  14  -3  330.77   22.20
  -2  14  -3  327.97   22.30
   2  14   3  327.67   19.60
  -4 -14  -3   72.99   11.20
   4 -14   3   80.29   12.30
  -4 -14  -3   43.00   16.40
  -4 -14  -3   97.89   19.30
  -4  14  -3   93.89   14.50
   4  14   3   79.89   17.40
   4  14   3   86.59   13.60
  -6 -14  -3   51.79    9.90
   6 -14   3   44.50    9.50
  -6 -14  -3   36.00   15.90
  -6 -14  -3   11.70   17.20
  -6 -14  -3   49.50   12.20
  -6  14  -3   48.20    8.00
   6  14   3   36.90   10.10
  -6  14  -3   63.59   12.00
   6  14   3   21.80   14.30
  -6  14  -3   27.80   10.30
  -6  14  -3   46.20   10.70
   8 -14   3   37.30    9.50
  -8 -14  -3   69.49   16.10
  -8 -14  -3   44.60    9.70
  -8 -14  -3   31.10   17.60
  -8  14  -3   37.10   14.20
 -10 -14  -3  171.48   30.40
 -10 -14  -3  176.48   24.00
  10  14   3  179.08   14.50
 -10  14  -3  183.68   18.00
 -10  14  -3  165.88   17.80
 -10  14  -3  192.38   16.80
 -12 -14  -3  591.64   36.00
  12 -14   3  593.14   30.00
  12 -14   3  593.74   26.50
 -12 -14  -3  604.14   33.70
 -12  14  -3  594.24   29.70
 -12  14  -3  610.54   32.20
  12  14   3  570.34   26.10
 -12  14  -3  601.34   27.20
  14 -14   3  307.47   20.00
 -14 -14  -3  256.97   26.80
  14 -14   3  337.87   16.90
 -14 -14  -3  290.37   25.50
 -14 -14  -3  306.17   17.70
 -14  14  -3  296.87   20.50
  14  14   3  339.77   16.20
 -14  14  -3  326.87   17.40
  16 -14   3  233.88   17.00
 -16 -14  -3  222.88   31.60
 -16  14  -3  269.87   21.60
  16  14   3  224.38   11.60
 -15 -15   3   78.09   13.20
 -15 -15   3   77.99    7.40
 -15 -15   3   46.90   17.10
  15 -15  -3   70.99   12.20
  15  15  -3   93.79   10.10
  15  15  -3   72.09    7.10
 -13 -15   3  132.59   16.40
 -13 -15   3   94.39   11.20
 -13 -15   3  131.19   17.60
 -13 -15   3  107.39   11.60
  13 -15  -3  125.69   13.80
  13  15  -3  121.69   14.10
  13  15  -3  152.78   18.00
 -13  15   3  107.79   18.20
  13  15  -3  109.49   10.30
 -11 -15   3  298.07   27.00
 -11 -15   3  302.47   21.40
 -11 -15   3  312.27   26.70
  11 -15  -3  266.17   19.40
 -11 -15   3  324.37   18.10
 -11  15   3  305.27   23.30
  11  15  -3  306.87   24.60
  11  15  -3  279.37   20.80
  11  15  -3  318.87   17.40
  -9 -15   3  125.99   19.70
  -9 -15   3  124.19   20.80
   9 -15  -3   99.29   16.80
  -9 -15   3  130.79   18.60
   9 -15  -3  101.99   12.70
  -9 -15   3  102.49   17.00
   9  15  -3   92.69   14.70
   9  15  -3  120.69   11.90
   9  15  -3  118.89   14.50
   9  15  -3  159.08   22.30
  -9  15   3  140.59   16.10
  -7 -15   3   -0.30   15.00
  -7 -15   3   -0.30   10.30
  -7 -15   3   16.90   15.60
   7 -15  -3   19.50    9.00
   7  15  -3   13.80   13.10
   7  15  -3    6.10    7.00
   7  15  -3  -10.00    9.10
  -7  15   3   -3.30    9.40
   7  15  -3    4.50    9.10
  -5 -15   3   32.50   17.10
  -5 -15   3   25.50   18.90
   5 -15  -3   14.40   13.20
   5 -15  -3   23.00    7.80
  -5 -15   3   30.90   12.20
  -5 -15   3   18.70   17.80
   5  15  -3   17.90   11.80
   5  15  -3   15.50    9.60
   5  15  -3   17.10    7.90
   5  15  -3   15.10   11.90
  -5  15   3   12.50   10.70
   3 -15  -3    4.90   16.50
  -3 -15   3   38.80   20.10
  -3 -15   3   10.40   11.10
   3 -15  -3   23.70    9.40
  -3 -15   3   34.10   18.30
   3  15  -3   27.00   10.30
   3  15  -3   49.50   12.50
  -3  15   3   21.70   10.20
   3  15  -3   37.70    8.20
   3  15  -3   38.80   11.10
   1 -15  -3   31.40   11.10
   1 -15  -3   35.40   16.40
   1 -15  -3   35.20   18.20
   1 -15  -3   17.40    8.30
  -1 -15   3   37.90   23.50
  -1 -15   3   26.40   17.80
  -1 -15   3   15.50   10.30
   1  15  -3   22.70   12.00
  -1  15   3   20.20   10.50
   1  15  -3   18.00    7.30
   1  15  -3   31.50    9.50
  -1  15   3   29.40   17.60
   1  15  -3    1.30   20.20
  -1  15   3   23.50    9.80
   1 -15   3  343.17   22.00
  -1 -15  -3  384.16   34.30
  -1 -15  -3  352.66   20.40
  -1 -15  -3  349.87   31.20
  -1  15  -3  353.46   19.00
  -1  15  -3  415.16   26.20
   1  15   3  404.76   27.10
  -1  15  -3  373.96   23.70
  -1  15  -3  338.07   21.70
  -3 -15  -3  287.57   28.60
   3 -15   3  282.97   18.50
  -3 -15  -3  284.47   32.10
  -3 -15  -3  300.07   18.90
   3  15   3  258.27   22.20
  -3  15  -3  265.17   21.10
  -3  15  -3  274.67   19.70
   3  15   3  296.57   22.30
  -3  15  -3  236.98   22.40
  -3  15  -3  282.37   16.60
   5 -15   3    6.70    8.50
  -5 -15  -3    9.10   18.80
  -5 -15  -3   -3.90   15.40
  -5 -15  -3   13.00   10.00
  -5  15  -3   24.00   10.60
  -5  15  -3   18.70   10.50
  -5  15  -3    7.00    9.30
  -5  15  -3   -0.90    6.50
   5  15   3   -7.00   11.10
   5  15   3    8.80    8.30
  -7 -15  -3   -9.90    9.90
   7 -15   3    2.20    8.30
  -7 -15  -3   26.90   20.30
  -7 -15  -3   12.50   14.00
  -7  15  -3   14.20    9.70
  -7  15  -3    3.50    7.00
   7  15   3    1.10    8.00
   7  15   3  -14.40   14.50
  -7  15  -3   15.60   11.50
   9 -15   3   64.99    9.70
  -9 -15  -3   49.60   16.10
  -9 -15  -3  108.19   17.60
   9  15   3   57.09    9.10
  -9  15  -3   63.39   11.90
  -9  15  -3   63.39    9.60
  -9  15  -3   47.60   10.60
  11 -15   3  128.19   13.50
 -11 -15  -3  160.78   24.60
 -11 -15  -3  153.48   15.80
 -11 -15  -3  147.19   22.50
 -11  15  -3  138.89   17.10
  11  15   3  101.89   15.10
 -11  15  -3  119.19   17.10
 -13 -15  -3   61.39   14.20
 -13 -15  -3   67.49   11.60
  13 -15   3   84.09   13.40
  13 -15   3   62.89    8.30
  13  15   3   85.99    9.50
 -13  15  -3   67.19   10.80
 -13  15  -3   81.19    9.70
  15 -15   3   35.10    8.70
 -15 -15  -3   63.19   15.10
  15 -15   3   16.50   12.80
  15  15   3   47.70    6.70
 -15  15  -3   23.30    7.80
 -14 -16   3   23.00   12.20
  14 -16  -3   22.10    8.40
 -14 -16   3   16.30    4.90
 -14 -16   3   23.10   17.10
  14  16  -3   27.10    6.90
  14  16  -3   14.30    4.40
 -14  16   3   20.70   13.90
 -12 -16   3   43.60   14.10
  12 -16  -3   29.40    9.20
 -12 -16   3   43.60    7.60
 -12 -16   3   48.80    8.00
 -12 -16   3   45.20   12.80
 -12  16   3   35.60   10.80
  12  16  -3   58.99    8.70
  12  16  -3   58.59   20.00
 -10 -16   3  140.49   23.10
 -10 -16   3  125.29   23.80
 -10 -16   3   96.89   13.50
  10 -16  -3  108.89   14.90
  10  16  -3  116.89   12.50
  10  16  -3  147.69   20.50
 -10  16   3   99.29   16.70
  10  16  -3  100.49   15.70
   8 -16  -3  159.18   18.00
  -8 -16   3  145.09   20.20
  -8 -16   3  148.49   17.30
   8 -16  -3  123.19   16.20
  -8 -16   3  140.79   19.00
   8  16  -3  130.99   18.80
   8  16  -3  128.49   13.20
   8  16  -3  162.38   17.50
  -8  16   3  186.08   17.90
  -6 -16   3   -2.60   15.30
  -6 -16   3    6.00   13.60
   6 -16  -3   -5.20    9.20
  -6 -16   3   27.40   15.10
   6  16  -3    2.40   10.20
  -6  16   3   16.10    8.60
   6  16  -3    0.60    6.90
  -4 -16   3    4.50   11.90
   4 -16  -3   -0.40    8.30
  -4 -16   3    6.90   16.90
  -4 -16   3  -11.40   19.50
   4 -16  -3    9.10   13.50
   4  16  -3    9.60   10.10
  -4  16   3   -6.20    9.70
   4  16  -3    4.00   12.50
   4  16  -3   -9.80    7.00
  -2 -16   3   47.70   18.30
   2 -16  -3   65.59   10.10
   2 -16  -3   37.10   11.20
  -2 -16   3   41.00   23.20
  -2 -16   3   66.39   12.60
   2 -16  -3   38.50   19.70
   2 -16  -3   79.39   25.20
  -2 -16   3   33.10   23.30
   2  16  -3   57.99    8.90
  -2  16   3   46.20   10.50
   2  16  -3   49.20   13.70
   2  16  -3   58.49   15.60
   2  16  -3   32.50   10.30
   0 -16  -3   59.99   17.90
   0 -16  -3   22.40   10.90
   0 -16   3   37.10   19.70
   0 -16   3   27.30   10.90
   0 -16  -3   36.90    9.30
   0 -16  -3   38.90   18.90
   0  16  -3   35.90   10.20
   0  16  -3   15.90   12.70
   0  16   3   55.49   30.00
   0  16  -3   33.80   12.20
   0  16   3   23.60    9.80
   0  16   3   40.80   11.30
   0  16  -3   38.30    7.70
   2 -16   3   -0.90    9.40
  -2 -16  -3   -4.70   17.50
  -2 -16  -3    0.00    9.20
  -2 -16  -3  -10.70   15.10
  -2 -16  -3   -1.40   12.50
  -2  16  -3   -9.30    9.10
  -2  16  -3    4.10   10.50
  -2  16  -3    0.10   10.70
  -2  16  -3   10.80    7.80
   2  16   3    7.30    8.50
  -4 -16  -3    7.20   10.00
  -4 -16  -3   -5.70   16.50
  -4 -16  -3   15.30   19.60
  -4 -16  -3   -7.90   11.90
   4 -16   3    9.30    8.70
   4  16   3    0.80    8.00
  -4  16  -3   -3.40   11.10
   4  16   3    5.70   15.00
  -4  16  -3   20.90   10.70
  -4  16  -3   -5.00    8.80
  -4  16  -3    1.40    6.50
  -6 -16  -3  169.28   23.20
  -6  16  -3  156.48   16.90
  -6  16  -3  181.48   18.30
   6  16   3  156.38   15.20
  -6  16  -3  196.88   13.80
  -8 -16  -3   65.09   15.10
   8 -16   3   99.49   12.80
  -8 -16  -3   91.99   20.90
  -8  16  -3   73.89   10.00
  -8  16  -3   71.99   12.10
  -8  16  -3   69.49   13.00
   8  16   3   81.59   10.70
 -10 -16  -3   42.30   15.00
 -10 -16  -3   43.80   15.50
 -10 -16  -3   35.40   11.40
  10 -16   3   20.90    7.30
 -10  16  -3   38.00   11.40
 -10  16  -3   24.10   11.80
  10  16   3   30.50   12.20
 -10  16  -3   18.30    9.00
  12 -16   3   23.50    6.90
 -12 -16  -3   43.80   13.10
 -12 -16  -3   14.40    7.30
  12 -16   3    9.20    9.10
 -12 -16  -3   20.60   13.50
  12  16   3   15.00    6.40
 -12  16  -3    5.90    7.80
 -12  16  -3   10.40    9.20
  14 -16   3   12.90   15.50
 -14 -16  -3   37.30   12.90
 -14 -16  -3   39.90   12.80
  14 -16   3   36.90    9.00
  14  16   3   26.60    4.70
 -14  16  -3   22.30    7.30
 -13 -17   3   23.70    5.20
 -13 -17   3   55.49   21.40
 -13 -17   3   42.50   13.10
  13 -17  -3   42.50    9.30
  13  17  -3   26.10    6.70
  13  17  -3   18.80    4.10
 -13  17   3   23.70    8.70
 -11 -17   3   38.00    7.50
 -11 -17   3   26.70   13.60
 -11 -17   3   34.50    7.50
 -11 -17   3   75.79   17.80
  11 -17  -3   11.80    8.90
  11  17  -3   30.30    9.00
  11  17  -3   38.50    6.70
  11  17  -3   50.19   22.00
 -11  17   3   41.50    9.70
  -9 -17   3   -3.20   14.30
  -9 -17   3    1.70   17.50
  -9 -17   3    8.00    7.60
   9 -17  -3    5.20    9.30
   9  17  -3    1.10   14.10
   9  17  -3   10.70   10.50
  -9  17   3    2.50   15.00
   9  17  -3    3.30    9.60
  -7 -17   3   22.60   16.80
   7 -17  -3    0.70   12.30
  -7 -17   3   23.80   12.00
  -7 -17   3   12.50    9.20
  -7 -17   3    4.20   16.30
   7 -17  -3   10.80   10.10
   7  17  -3   28.20   10.50
   7  17  -3    7.60    7.20
  -7  17   3    4.10    9.80
   7  17  -3   19.30   14.40
  -5 -17   3  160.48   17.70
  -5 -17   3  133.49   24.60
   5 -17  -3  151.88   21.40
   5 -17  -3  175.58   15.60
  -5 -17   3  181.88   23.40
   5  17  -3  140.39   16.90
  -5  17   3  156.68   16.20
   5  17  -3  169.28   27.40
   5  17  -3  156.38   13.30
  -3 -17   3  123.99   23.50
   3 -17  -3  152.78   18.20
  -3 -17   3  169.58   24.80
  -3 -17   3  191.78   43.50
   3  17  -3  142.09   29.20
   3  17  -3  124.19   12.10
  -3  17   3  153.58   16.30
   3  17  -3  132.39   16.30
  -1 -17   3   13.50   12.10
  -1 -17   3   27.90   15.80
   1 -17  -3    4.50   10.80
   1 -17  -3   40.60   36.10
   1 -17  -3   18.10   10.00
  -1  17   3    5.80   10.80
   1  17  -3  -15.90    9.20
   1  17  -3    5.90    6.70
   1  17  -3   -6.20   12.00
  -1  17   3    2.10   13.70
   1  17  -3   16.90   14.50
  -1 -17  -3   23.80   17.60
  -1 -17  -3    3.80   10.40
  -1 -17  -3   21.90   12.30
   1 -17   3   12.50   10.80
  -1  17  -3   -3.20   12.20
   1  17   3    9.10   10.20
  -1  17  -3   14.20    6.70
  -1  17  -3   20.40   10.10
  -1  17  -3    3.50   13.20
   1  17   3    5.80    9.20
  -3 -17  -3   -5.30   16.40
  -3 -17  -3   21.30   11.50
  -3 -17  -3   30.30   27.90
   3 -17   3   27.60   16.70
   3  17   3   20.80    8.80
  -3  17  -3    7.50    6.50
  -3  17  -3    3.00    9.00
   3  17   3   20.40   11.20
  -3  17  -3   24.60   11.60
  -5 -17  -3    5.70   11.70
  -5 -17  -3   17.40   10.00
   5 -17   3   -0.70    7.70
  -5 -17  -3   11.80   17.80
  -5 -17  -3   42.30   21.00
   5  17   3   13.70    8.40
  -5  17  -3    7.00   11.00
  -5  17  -3    7.20    9.90
  -5  17  -3    5.30    9.10
   5  17   3    4.90   11.60
  -5  17  -3    4.90    6.30
  -7 -17  -3    4.40   11.20
  -7 -17  -3   -3.50   15.60
   7 -17   3   10.70    7.40
  -7 -17  -3    8.10   17.70
   7  17   3    0.90    8.50
  -7  17  -3   -0.60    6.90
  -7  17  -3    3.30    8.70
  -7  17  -3   16.80   10.30
  -9 -17  -3   16.00   18.00
  -9 -17  -3    1.60   13.90
  -9 -17  -3    6.40   15.50
   9  17   3   -6.60    7.40
  -9  17  -3   15.90    7.80
  -9  17  -3   -2.30    9.60
 -11 -17  -3   14.90   12.90
 -11 -17  -3   -2.20    6.90
  11 -17   3   14.00    8.60
 -11 -17  -3    6.90   15.70
  11 -17   3   15.80    6.70
 -11  17  -3   14.60    8.30
 -11  17  -3   -1.20    7.50
 -11  17  -3    2.60    8.70
  11  17   3   12.60    6.10
  13 -17   3    8.50    8.00
 -13 -17  -3   12.60   12.70
  13 -17   3    4.20    8.40
 -13 -17  -3   -8.10    6.10
 -13  17  -3    9.20    6.60
  13  17   3   -0.80    4.40
 -12 -18   3   16.20   12.80
  12 -18  -3   11.00    9.70
  12  18  -3   14.30    4.30
 -12  18   3   16.20    7.80
  12  18  -3   17.30    7.90
 -10 -18   3   78.69   21.10
 -10 -18   3   83.09   10.60
 -10 -18   3   58.29   15.30
  10 -18  -3   62.79   12.60
 -10 -18   3   92.79   12.20
  10  18  -3   97.89    9.10
 -10  18   3   89.69   12.30
  10  18  -3   76.29   19.70
  10  18  -3   74.19   11.30
  -8 -18   3   13.80    7.80
   8 -18  -3   30.30   11.40
  -8 -18   3   -1.10   20.10
  -8 -18   3  -19.00   15.80
  -8 -18   3   15.00    9.30
   8  18  -3    8.20   14.50
  -8  18   3   -5.70    7.80
   8  18  -3   18.80    9.30
   8  18  -3   15.70    7.10
  -6 -18   3   43.60   15.30
  -6 -18   3   52.79   23.70
   6 -18  -3   68.79   13.00
  -6 -18   3   18.50   19.40
  -6 -18   3   44.80    9.90
  -6  18   3   62.39   13.00
   6  18  -3   50.39    8.20
   6  18  -3   39.00   15.50
   6  18  -3   81.29   23.70
  -4 -18   3  116.49   26.10
  -4 -18   3  120.19   16.30
  -4 -18   3  106.99   16.10
  -4 -18   3  168.58   26.70
   4 -18  -3  121.99   15.80
   4  18  -3  124.99   16.60
   4  18  -3  132.89   12.20
  -4  18   3  100.29   16.20
   4  18  -3  138.89   22.50
   2 -18  -3  304.07   19.20
   2 -18  -3  315.07   22.00
  -2 -18   3  313.97   20.60
   2  18  -3  285.37   20.80
  -2  18   3  297.67   21.00
   2  18  -3  286.17   23.60
   2  18  -3  300.37   17.00
   0 -18   3  117.89   16.00
   0 -18  -3  121.29   18.20
   0 -18  -3  150.48   27.60
   0 -18  -3  142.99   16.30
   0 -18  -3  134.69   24.50
   0 -18   3  142.49   20.70
   0  18  -3  148.59   19.10
   0  18   3  132.29   16.90
   0  18  -3  113.59   15.80
   0  18  -3  141.99   12.70
   0  18  -3  132.39   20.10
   0  18   3  143.09   19.00
  -2 -18  -3   29.90   10.50
  -2 -18  -3   29.40   19.90
  -2 -18  -3   81.09   29.80
   2 -18   3   33.40    9.00
  -2 -18  -3   44.60   12.40
  -2  18  -3   33.40   12.10
  -2  18  -3   41.30   12.20
  -2  18  -3   49.99   10.60
   2  18   3   39.70   10.20
  -2  18  -3   40.20    7.40
   2  18   3   39.00   11.60
  -4 -18  -3   -3.10   10.60
  -4 -18  -3   15.70   18.40
  -4 -18  -3   30.90   19.30
   4 -18   3   -1.60    7.80
  -4 -18  -3    5.20   10.90
  -4  18  -3   18.00    7.10
  -4  18  -3    6.10   10.90
   4  18   3   13.70    9.50
  -4  18  -3   24.50   11.60
   4  18   3    9.90   10.80
  -4  18  -3    5.40   10.10
   6 -18   3   -0.60    6.90
  -6 -18  -3   17.40   18.00
  -6 -18  -3   26.40   17.90
  -6 -18  -3   29.10   10.30
  -6  18  -3    6.80   14.40
   6  18   3   -2.00   11.50
  -6  18  -3    3.10   10.30
   6  18   3    9.20    9.70
  -8 -18  -3   32.30   14.80
  -8 -18  -3   14.60   17.40
  -8 -18  -3   19.60    8.90
   8  18   3    8.60    7.20
  -8  18  -3   26.00    8.40
  -8  18  -3   18.90    9.00
  -8  18  -3   12.30    7.40
 -10 -18  -3   -3.70   15.90
  10 -18   3   29.60    7.30
 -10 -18  -3   10.20   13.00
 -10 -18  -3    7.40    6.10
  10 -18   3   24.60    9.10
 -10  18  -3   12.10    7.80
 -10  18  -3   17.80    7.90
 -10  18  -3   17.50    7.20
  10  18   3   10.60    5.90
  12 -18   3    5.10    8.30
 -12 -18  -3    0.60    5.60
 -12 -18  -3  -17.90   12.20
  12 -18   3   -0.90    8.50
  12  18   3   -2.10    4.20
 -12  18  -3    9.50    6.30
  11 -19  -3   28.60   13.80
 -11 -19   3   -5.90   14.90
  11  19  -3    8.40    3.70
 -11  19   3    3.10    6.90
  11  19  -3    7.40    7.20
  -9 -19   3    8.60   23.90
  -9 -19   3   15.20   22.90
   9 -19  -3    9.10   11.60
  -9  19   3    9.90    7.50
   9  19  -3   24.70    7.90
  -7 -19   3   25.20    7.80
  -7 -19   3   27.00    9.00
  -7 -19   3   18.00   18.30
  -7 -19   3   30.60   24.50
   7 -19  -3   10.10   13.40
  -7  19   3   26.20    8.30
   7  19  -3   59.49   20.60
   7  19  -3   12.20    8.60
   7  19  -3   27.20    6.20
  -5 -19   3   45.00   22.10
  -5 -19   3   24.90    8.70
  -5 -19   3   37.70   33.90
   5 -19  -3   -6.90   13.50
  -5  19   3   36.40   10.30
   5  19  -3   15.30    9.70
   5  19  -3    5.00   13.90
   5  19  -3   25.00    7.10
  -3 -19   3  100.49   40.50
   3 -19  -3   56.19   12.00
  -3  19   3   52.89   14.30
   3  19  -3   58.69   12.20
   3  19  -3   50.79   15.40
  -1 -19   3    9.70    8.70
  -1 -19   3   43.70   15.20
  -1  19   3   12.10    9.20
   1  19  -3    3.60    7.00
   1  19  -3   27.70   13.30
   1  19  -3    6.30   13.20
  -1 -19  -3  168.88   25.40
  -1 -19  -3  169.58   26.50
   1 -19   3  102.99   18.50
  -1 -19  -3  180.58   33.60
   1 -19   3  142.59   14.40
   1  19   3  129.59   19.70
  -1  19  -3  129.29   14.00
   1  19   3  146.39   16.50
  -1  19  -3  125.69   19.10
   3 -19   3  218.08   15.40
  -3 -19  -3  228.18   32.30
  -3 -19  -3  215.38   35.40
  -3  19  -3  220.78   16.00
   3  19   3  180.58   18.30
  -3  19  -3  175.38   17.90
  -3  19  -3  172.28   20.00
  -3  19  -3  211.78   29.40
   3  19   3  231.68   15.90
  -5 -19  -3  391.96   23.70
   5 -19   3  387.76   19.50
  -5 -19  -3  495.85   40.10
  -5 -19  -3  360.76   35.60
  -5  19  -3  390.96   23.30
   5  19   3  396.46   20.20
  -5  19  -3  388.36   22.00
  -5  19  -3  378.86   19.50
   7 -19   3  130.19   12.10
  -7 -19  -3  117.29   21.00
  -7 -19  -3  138.39   14.30
  -7 -19  -3  162.88   24.80
  -7  19  -3  118.19   14.00
  -7  19  -3  109.39   15.80
  -7  19  -3  115.69   11.50
   7  19   3  101.09   12.40
   9 -19   3   60.69   12.30
  -9 -19  -3   60.39   19.50
  -9 -19  -3   66.29   27.30
  -9 -19  -3   50.89    7.80
  -9  19  -3   64.29   10.70
  -9  19  -3   43.50    8.50
  -9  19  -3   62.69    8.20
   9  19   3   64.99    9.20
  11 -19   3   25.80    8.10
 -11 -19  -3   20.50   13.50
  11 -19   3   18.60   12.80
 -11 -19  -3   10.70    5.60
  11  19   3   30.90    7.80
  -8 -20   3  368.96   18.20
  -8 -20   3  264.27   42.10
   8  20  -3  354.36   15.90
  -8  20   3  359.66   18.70
   8  20  -3  349.67   20.40
  -6 -20   3  263.97   39.80
  -6 -20   3  281.67   17.10
   6  20  -3  309.07   26.90
   6  20  -3  273.87   17.80
   6  20  -3  299.37   14.70
  -6  20   3  291.07   17.50
  -4 -20   3  242.88   21.20
  -4 -20   3  290.27   17.40
   4  20  -3  293.17   22.10
   4  20  -3  281.47   15.10
  -4  20   3  274.97   17.80
   4  20  -3  277.27   26.00
  -2 -20   3  464.65   28.20
   2 -20  -3  481.45   24.70
  -2 -20   3  476.15   22.60
  -2  20   3  477.15   24.60
   2  20  -3  463.15   20.80
   2  20  -3  433.36   24.00
   2  20  -3  404.56   28.20
   0 -20  -3   58.59   11.20
   0 -20   3   76.19   13.50
   0 -20   3   67.69    9.80
   0  20   3   67.39   10.60
   0  20  -3   75.59   11.60
   0  20  -3   75.09    9.90
   0  20  -3   67.59   11.90
   0  20  -3   65.49   13.30
   2 -20   3   33.00    7.90
  -2 -20  -3   32.00   10.10
  -2 -20  -3   31.90   39.40
  -2  20  -3   21.80    6.10
  -2  20  -3   16.10    9.70
  -2  20  -3   32.00    9.90
   2  20   3   33.00    9.00
  -4 -20  -3    2.50   21.70
  -4 -20  -3   76.49   29.10
  -4 -20  -3    8.70    8.40
   4 -20   3   -5.80    6.70
  -4  20  -3    3.50    8.20
   4  20   3   12.50    8.40
  -4  20  -3   13.10    6.10
  -4  20  -3    0.60    7.90
   4  20   3   18.70    9.10
  -6 -20  -3   71.49   27.90
  -6 -20  -3   49.20   33.90
   6 -20   3   35.30    7.40
   6  20   3   36.70    8.40
  -6  20  -3   24.10    7.80
  -6  20  -3   23.20    6.60
  -6  20  -3   20.30    8.40
   8 -20   3   96.39   11.80
  -8 -20  -3  104.19   19.90
   8 -20   3   92.59   10.80
  -8 -20  -3   84.09    9.70
  -8  20  -3   74.99    9.80
   8  20   3   86.89   12.10
  -8  20  -3   75.59   11.80
  -8  20  -3   81.99   10.20
  -7 -21   3   -1.90    6.60
  -7 -21   3   19.10   10.40
   7  21  -3  -16.60    8.80
   7  21  -3    5.40    4.20
  -7  21   3   20.60    6.60
  -5 -21   3   28.70    8.70
  -5 -21   3   14.30    7.90
   5  21  -3   36.90   11.60
  -5  21   3   18.80    6.40
   5  21  -3   24.60    5.30
  -3 -21   3   35.10    9.80
   3  21  -3   45.70   16.70
   3  21  -3   38.30    5.90
  -3  21   3   56.59    8.80
   3  21  -3   49.60    9.40
   1 -21  -3  453.35   23.10
  -1 -21   3  469.95   22.40
  -1 -21   3  482.25   25.70
   1  21  -3  469.35   20.00
  -1  21   3  474.45   22.80
   1  21  -3  463.65   22.80
   1  21  -3  431.46   28.50
   1 -21   3  245.58   15.90
  -1 -21  -3  238.98   17.20
   1  21   3  248.78   16.20
  -1  21  -3  225.18   17.70
  -1  21  -3  196.58   16.10
  -1  21  -3  241.78   12.80
  -3 -21  -3  152.98   14.70
  -3 -21  -3  186.28   36.20
  -3  21  -3  138.09   14.30
  -3  21  -3  142.69   11.00
  -3  21  -3  152.88   13.70
   3  21   3  170.48   14.70
  -5 -21  -3  149.39   26.50
  -5 -21  -3  174.68   13.20
   5 -21   3  187.68   13.70
  -5  21  -3  175.88   13.10
  -5  21  -3  170.38   13.70
  -5  21  -3  167.78   15.50
  -7 -21  -3  205.38   12.60
  -2 -22   3  235.98   16.30
  -2 -22   3  216.28   32.90
   2  22  -3  200.58   17.00
  -2  22   3  217.68   13.80
   2  22  -3  232.58   11.90
   0 -22   3  142.79   14.20
   0 -22  -3  136.49   15.20
   0  22  -3  151.88   15.60
   0  22  -3  147.69   10.70
   0  22   3  167.98   13.40
  -2 -22  -3  116.29   15.00
   2 -22   3  125.59   14.00
  -2  22  -3   84.49    8.70
  -2  22  -3  124.99   13.80
  -2  22  -3   92.79   14.40
   2  22   3   86.49   12.80
 -20   0   4  566.24   25.40
  20   0  -4  541.85   24.10
  20   0  -4  594.74   28.10
  18   0  -4  660.13   29.40
  18   0  -4  640.84   30.60
 -18   0   4  655.43   31.50
 -16   0   4 1266.07   46.40
  16   0  -4 1255.57   49.60
  16   0  -4 1275.47   51.09
  14   0  -4  913.71   38.40
  14   0  -4  855.51   37.50
 -14   0   4  913.01   35.70
  12   0  -4 1451.95   57.59
 -12   0   4 1503.45   53.99
  12   0  -4 1425.16   54.89
 -12   0   4 1461.25   79.69
 -12   0   4 1413.16   54.69
  12   0  -4 1593.54   58.39
  12   0  -4 1311.67   64.99
  12   0  -4 1454.15   55.59
  10   0  -4 2478.65   99.59
 -10   0   4 2629.14  105.09
 -10   0   4 2668.83   92.19
  10   0  -4 2695.83   92.89
   8   0  -4 1299.27   50.79
  -8   0   4 1415.96   58.69
   8   0  -4 1335.87   51.29
  -8   0   4 1459.15   59.79
  -6   0   4  184.88   24.60
   6   0  -4  168.18   12.20
  -4   0   4   -3.70    8.30
  -2   0   4  224.88   14.30
  -2   0   4  207.08    8.60
   2   0  -4  216.48   12.90
  -2   0   4  219.88    9.10
   0   0   4   39.70    6.20
   0   0   4   50.19    8.20
   0   0  -4   31.10    5.40
  -2   0  -4 4278.97  146.49
   2   0   4 4261.07  145.99
   2   0   4 4318.27  146.79
  -4   0  -4  692.93   28.70
   4   0   4  685.23   29.10
   4   0   4  646.34   27.50
   6   0   4 4721.43  157.68
  -6   0  -4 4420.36  154.68
   6   0   4 4374.46  155.38
   8   0   4 2057.69   76.79
   8   0   4 1922.21   76.59
  -8   0  -4 1979.80   73.39
  10   0   4 2641.14  101.19
  12   0   4  580.64   47.10
  12   0   4  577.34   25.30
  12   0   4  589.54   29.80
 -12   0  -4  576.74   26.50
 -12   0  -4  609.64   31.20
  14   0   4  229.88   23.00
  14   0   4  168.98   24.60
  14   0   4  194.68   14.30
  16   0   4   67.19   10.50
  16   0   4   53.79    8.10
 -16   0  -4   33.10   10.70
  16   0   4   36.50    9.00
  18   0   4   71.19   11.70
 -18   0  -4   98.49   16.20
  18   0   4   84.39   10.10
  20   0   4  414.66   19.20
  20   0   4  385.56   16.80
 -20   0  -4  384.46   19.60
  21  -1  -4  543.55   25.50
  21  -1  -4  586.44   22.70
 -21  -1   4  552.44   23.30
 -21   1   4  519.65   23.10
  21   1  -4  505.95   25.30
  21   1  -4  540.75   22.30
  19  -1  -4  479.75   22.90
  19  -1  -4  457.65   24.40
 -19  -1   4  519.15   24.70
  19   1  -4  443.76   24.50
  19   1  -4  464.85   22.90
 -19   1   4  504.55   24.40
  17  -1  -4  147.79   15.20
  17  -1  -4  157.08   13.90
 -17  -1   4  135.19   17.80
  17   1  -4  151.78   13.40
 -17   1   4  160.68   11.30
  17   1  -4  143.59   16.60
  15  -1  -4    4.10    7.90
  15  -1  -4   10.50    8.80
 -15  -1   4   -1.20    8.30
 -15  -1   4    0.80    8.30
  15   1  -4    0.60    7.70
  15   1  -4   18.60    9.10
 -15   1   4    1.40    7.80
 -15   1   4    4.80    9.10
 -13  -1   4   12.40    8.20
  13  -1  -4   20.50    8.20
  13  -1  -4   19.70    8.60
 -13  -1   4    2.80   10.40
 -13   1   4   35.50    9.60
  13   1  -4   26.70    9.20
 -13   1   4   12.20    8.60
  13   1  -4   21.60    8.30
  13   1  -4   17.50   22.70
 -11  -1   4  154.18   14.40
  11  -1  -4  134.89   17.90
  11  -1  -4  175.38   31.20
  11  -1  -4  156.78   27.00
  11  -1  -4  224.18   32.50
  11  -1  -4  142.69   12.90
 -11  -1   4  192.08   28.70
  11   1  -4  156.08   13.20
 -11   1   4  163.18   26.30
 -11   1   4  163.28   28.60
  11   1  -4  142.79   19.90
 -11   1   4  137.29   15.10
  11   1  -4  155.78   19.10
  11   1  -4  172.68   15.90
  -9  -1   4 1299.97   51.19
   9  -1  -4 1389.46   50.89
  -9  -1   4 1416.16   62.89
   9  -1  -4 1351.96   52.29
   9   1  -4 1304.37   58.89
  -9   1   4 1319.57   50.69
   9   1  -4 1390.16   51.19
  -9   1   4 1455.05   60.19
   9   1  -4 1336.57   52.39
   7  -1  -4 1890.41   69.49
  -7  -1   4 2044.10   76.89
   7   1  -4 1892.51   70.19
  -7   1   4 2057.79   86.99
   5  -1  -4 2512.55   85.19
  -5  -1   4 2468.95   93.89
  -5   1   4 2409.46   91.19
   5   1  -4 2458.65   85.39
  -3  -1   4 1918.01   63.49
   3  -1  -4 1963.30   68.69
  -3  -1   4 1866.91   70.69
  -3  -1   4 1796.92   63.29
  -3   1   4 1870.81   69.49
  -3   1   4 1906.61   62.99
  -1  -1   4  409.36   17.20
  -1  -1   4  413.46   20.20
  -1  -1   4  423.36   16.30
   1  -1  -4  424.06   17.50
   1  -1  -4  441.66   19.70
  -1   1   4  446.46   20.50
   1   1  -4  430.86   19.30
  -1   1   4  420.16   16.80
   1  -1   4 4609.94  162.48
  -1  -1  -4 4727.83  163.28
  -1  -1  -4 4995.40  163.68
   1  -1   4 4877.91  162.78
   1   1   4 4595.44  162.68
   1   1   4 4976.10  163.78
   3  -1   4 4070.19  134.59
   3  -1   4 3884.01  136.49
  -3  -1  -4 4279.17  136.79
  -3  -1  -4 3623.04  137.09
  -3   1  -4 3984.80  134.69
   3   1   4 3973.70  136.19
   3   1   4 3899.31  136.79
   5  -1   4   40.30    6.70
  -5  -1  -4   46.60   12.30
   5  -1   4   61.79    9.30
  -5  -1  -4   44.40    7.70
   5   1   4   57.59    9.90
  -5   1  -4   53.79    8.20
   5   1   4   56.89    8.50
   7  -1   4  297.67   19.30
   7  -1   4  289.07   19.40
  -7  -1  -4  296.57   20.10
  -7   1  -4  292.77   16.50
   7   1   4  284.27   29.80
   7   1   4  298.67   20.40
   9  -1   4  896.81   35.40
   9  -1   4  939.91   43.90
  -9  -1  -4  917.01   43.10
   9   1   4  916.01   35.10
   9   1   4  984.20   43.90
  11  -1   4 1614.14   70.39
 -11  -1  -4 1578.64   62.49
  11  -1   4 1550.74   58.99
 -11  -1  -4 1574.54   57.09
  11   1   4 1503.75   59.89
 -11   1  -4 1532.95   57.19
  11   1   4 1640.44   68.29
 -11   1  -4 1533.65   62.59
  13  -1   4 2262.57   88.09
 -13  -1  -4 2430.06   87.39
  13  -1   4 2317.37   84.69
 -13   1  -4 2424.26   87.09
 -13   1  -4 2359.16   82.79
  13   1   4 2231.78   84.79
 -15  -1  -4 1019.20   45.50
  15  -1   4 1033.50   39.90
  15  -1   4 1064.29   42.30
  15  -1   4 1002.30   46.00
  15   1   4  997.80   41.70
 -15   1  -4 1086.29   45.50
  15   1   4 1069.19   39.90
  15   1   4 1048.40   39.60
  17  -1   4  985.20   36.90
 -17  -1  -4 1000.80   42.50
  17  -1   4  986.60   39.90
  17  -1   4  950.20   38.00
  17   1   4 1047.10   40.40
 -17   1  -4  983.90   42.70
  17   1   4  964.90   36.60
  19  -1   4  464.45   20.30
  19  -1   4  453.55   22.10
 -19  -1  -4  490.95   24.50
 -19   1  -4  469.65   23.70
  19   1   4  456.75   22.20
  19   1   4  457.95   20.30
  21  -1   4  107.19    9.00
  21  -1   4   77.89    6.90
 -21  -1  -4   91.59   10.10
 -21   1  -4   70.19   12.10
  21   1   4   70.89    9.30
  21   1   4   86.59    6.50
 -20  -2   4  130.19   12.20
  20  -2  -4  127.09   14.10
  20  -2  -4  150.88   11.50
  20   2  -4  147.19   14.80
 -20   2   4  149.39   12.80
  20   2  -4  142.59   11.10
 -18  -2   4  478.75   24.80
  18  -2  -4  482.35   23.20
  18  -2  -4  439.26   24.50
 -18  -2   4  447.36   19.60
  18   2  -4  435.06   24.40
  18   2  -4  478.85   23.40
 -18   2   4  472.95   24.70
  16  -2  -4 1253.87   49.60
 -16  -2   4 1181.18   44.50
 -16  -2   4 1181.78   53.79
  16  -2  -4 1191.58   47.30
  16   2  -4 1203.48   47.70
  16   2  -4 1254.57   49.70
 -16   2   4 1168.78   43.40
  14  -2  -4 2381.56   91.69
 -14  -2   4 2489.35   85.59
  14  -2  -4 2349.46   88.19
  14   2  -4 2404.36   88.49
 -14   2   4 2311.97   84.39
  14   2  -4 2285.27   84.99
  14   2  -4 2753.52  104.89
 -12  -2   4 1555.44   61.39
 -12  -2   4 1587.84   87.49
  12  -2  -4 1538.85   60.89
 -12  -2   4 1731.73   60.89
  12  -2  -4 1668.43   62.49
  12  -2  -4 1724.33   65.29
  12   2  -4 1750.42   62.99
  12   2  -4 1678.33   62.09
 -12   2   4 1818.52   65.09
  12   2  -4 1711.43   64.09
 -12   2   4 1619.94   60.79
  12   2  -4 1631.14   81.09
  12   2  -4 1546.95   67.99
  10  -2  -4 1371.36   55.09
  10  -2  -4 1321.57   52.39
 -10  -2   4 1361.46   64.39
 -10  -2   4 1262.77   51.09
  10   2  -4 1272.07   57.59
 -10   2   4 1383.16   61.59
  10   2  -4 1327.17   52.09
  10   2  -4 1316.37   50.59
  -8  -2   4 1231.48   56.89
   8  -2  -4 1252.67   48.30
   8  -2  -4 1332.87   48.40
   8   2  -4 1194.18   54.99
   8   2  -4 1304.27   49.70
  -8   2   4 1418.36   54.69
  -6  -2   4   65.99   11.60
   6  -2  -4   77.29   10.40
   6   2  -4   85.19   11.00
  -6   2   4   95.69   15.40
   4  -2  -4   17.80    6.80
   4  -2  -4   23.00    3.20
  -4  -2   4   25.40    7.10
  -4  -2   4   23.40    3.60
  -4  -2   4   24.60   12.20
  -4   2   4   11.20    8.20
  -4   2   4   18.00    2.80
   4   2  -4   13.00    5.90
   4   2  -4   26.40    3.40
  -2  -2   4   24.00    7.80
  -2  -2   4   30.90    4.20
   2  -2  -4   26.30    4.50
   2  -2  -4   22.50    5.60
  -2   2   4   22.10    6.80
  -2   2   4   29.80    4.10
   0  -2   4 2699.23   91.19
   0  -2  -4 2521.65   92.49
   0  -2  -4 2772.42   94.09
   0  -2   4 2578.34   93.09
   0   2   4 2741.23   94.49
   0   2   4 2698.53   91.69
  -2  -2  -4 7435.36  246.38
  -2  -2  -4 7134.79  246.28
   2  -2   4 7188.88  243.78
   2  -2   4 7272.27  244.78
   2   2   4 7280.67  246.28
  -2   2  -4 7369.76  244.08
   2   2   4 7241.48  245.48
   4  -2   4 1203.78   50.09
   4  -2   4 1321.17   49.80
  -4  -2  -4 1352.06   50.99
  -4  -2  -4 1301.97   52.79
   4   2   4 1366.76   50.79
  -4   2  -4 1333.87   46.70
   4   2   4 1305.57   51.29
   6  -2   4 1644.84   60.89
  -6  -2  -4 1468.65   56.49
  -6  -2  -4 1580.44   61.39
   6   2   4 1574.94   60.49
   6   2   4 1535.45   63.69
  -6   2  -4 1606.54   53.99
  -8  -2  -4 1582.74   62.79
   8  -2   4 1568.14   61.89
  -8  -2  -4 1449.46   56.29
   8   2   4 1467.85   54.29
   8   2   4 1587.14   61.39
   8   2   4 1457.05   78.49
  10  -2   4  399.56   23.60
  10  -2   4  480.05   33.40
  10  -2   4  380.26   25.30
  10   2   4  439.56   31.10
  10   2   4  422.66   19.20
 -12  -2  -4  308.57   23.90
  12  -2   4  285.27   16.80
  12   2   4  311.07   41.40
 -12   2  -4  327.97   29.00
  12   2   4  302.07   16.70
 -12   2  -4  282.97   24.20
  12   2   4  304.87   21.00
 -12   2  -4  310.67   17.50
 -14  -2  -4  109.69   18.70
  14  -2   4  151.28   18.10
  14  -2   4  135.89   12.50
  14   2   4  124.49   13.80
  14   2   4  103.79   13.10
  14   2   4  105.59   14.70
 -14   2  -4  114.19   13.50
  16  -2   4   90.79   16.80
  16  -2   4   86.49   13.10
 -16  -2  -4   91.09   14.60
  16  -2   4   95.09   14.60
  16   2   4   89.19   11.20
  16   2   4   94.79   15.00
 -16   2  -4   91.29   14.10
  18  -2   4   91.39    9.80
  18  -2   4   93.39   13.70
 -18  -2  -4   90.19   15.40
  18   2   4   86.89   10.30
  20  -2   4  244.48   13.60
  20  -2   4  232.88   11.40
 -20  -2  -4  195.88   14.20
  20   2   4  207.28   11.20
 -20   2  -4  224.28   15.90
  20   2   4  204.78   13.90
 -21  -3   4  336.87   16.50
  21  -3  -4  370.26   19.40
  21  -3  -4  326.27   15.70
 -21   3   4  323.87   18.10
  21   3  -4  342.27   20.30
  21   3  -4  355.26   15.90
  19  -3  -4  236.98   16.90
  19  -3  -4  232.38   14.50
 -19  -3   4  251.07   16.90
 -19   3   4  201.68   16.80
  19   3  -4  233.68   14.80
  19   3  -4  216.18   17.70
 -17  -3   4  390.36   22.70
  17  -3  -4  377.46   20.60
 -17  -3   4  377.86   17.90
  17  -3  -4  352.46   22.10
  17   3  -4  390.06   21.00
 -17   3   4  367.86   22.10
  17   3  -4  369.26   23.20
 -15  -3   4   46.00    9.40
  15  -3  -4   22.10    9.30
 -15  -3   4   28.80    8.50
  15  -3  -4   26.80    8.70
  15   3  -4   36.70    9.40
  15   3  -4   41.00   11.00
  15   3  -4   37.00    9.60
 -15   3   4   19.20    7.70
 -13  -3   4  494.95   35.40
  13  -3  -4  452.65   23.20
  13  -3  -4  410.96   28.30
  13   3  -4  463.55   24.00
 -13   3   4  463.55   22.40
 -13   3   4  477.25   22.30
  13   3  -4  421.36   34.40
  13   3  -4  499.45   23.40
 -11  -3   4  702.13   51.99
  11  -3  -4  696.13   31.50
  11   3  -4  664.33   33.80
 -11   3   4  644.54   32.00
  11   3  -4  730.43   39.10
  11   3  -4  746.23   34.00
  11   3  -4  718.73   32.00
 -11   3   4  772.12   33.90
  -9  -3   4  425.96   52.99
   9  -3  -4  484.95   21.70
   9  -3  -4  438.86   24.50
  -9  -3   4  433.46   23.80
  -9   3   4  452.25   22.40
   9   3  -4  475.35   31.00
  -9   3   4  498.55   30.50
   9   3  -4  441.96   22.10
  -7  -3   4  650.13   36.60
   7  -3  -4  685.23   24.20
   7  -3  -4  632.34   24.50
   7  -3  -4  627.54   27.00
   7   3  -4  645.54   28.20
   7   3  -4  671.53   24.30
  -7   3   4  554.44   39.80
   5  -3  -4 2836.52  102.59
   5  -3  -4 2750.62   97.79
  -5  -3   4 3027.10  106.89
  -5  -3   4 3003.70   97.79
   5  -3  -4 2829.92   98.69
   5   3  -4 2797.62   99.89
  -5   3   4 2962.60   96.89
   5   3  -4 2975.20   97.59
  -5   3   4 2695.93  104.39
  -3  -3   4  759.02   27.60
  -3  -3   4  778.82   33.90
   3  -3  -4  620.04   28.60
   3  -3  -4  753.42   31.40
  -3  -3   4  682.93   36.70
  -3   3   4  797.32   27.30
  -3   3   4  743.23   32.50
   3   3  -4  807.12   27.70
   3   3  -4  734.33   29.30
  -1  -3   4 5942.21  194.38
  -1  -3   4 5549.04  190.18
   1  -3  -4 5618.44  191.68
  -1  -3   4 5644.23  194.28
   1  -3  -4 5844.92  193.88
   1   3  -4 5585.34  190.28
  -1   3   4 5434.16  190.18
  -1   3   4 5766.12  194.38
  -1  -3  -4   71.39    9.30
  -1  -3  -4   69.29    9.50
   1  -3   4   73.19    8.80
   1  -3   4   56.59    8.10
   1   3   4   55.59    7.10
   1   3   4   78.59   11.60
   3  -3   4   42.60    8.20
   3  -3   4   39.30    6.50
  -3  -3  -4   45.20    7.90
  -3  -3  -4   17.30    9.60
  -3  -3  -4   46.50    8.40
   3   3   4   44.60    9.20
   3   3   4   51.09    7.90
   5  -3   4  180.28   13.20
  -5  -3  -4  174.68   13.10
  -5  -3  -4  171.08   16.20
   5   3   4  152.78   21.90
   5   3   4  160.28   13.40
   7  -3   4   -1.30    8.10
  -7  -3  -4    8.30   11.50
  -7  -3  -4    3.70    7.50
   7   3   4    6.90    7.00
   7   3   4   14.30    8.30
   9  -3   4  375.36   21.40
  -9  -3  -4  398.66   32.50
   9  -3   4  370.06   19.30
  -9  -3  -4  336.47   22.00
   9  -3   4  383.36   28.70
   9   3   4  370.26   17.60
   9   3   4  378.56   26.50
  11  -3   4  725.73   32.10
 -11  -3  -4  678.83   34.10
  11  -3   4  690.53   46.90
  11  -3   4  649.64   31.90
  11   3   4  733.13   28.70
 -11   3  -4  648.34   37.60
  11   3   4  773.32   44.70
  11   3   4  653.03   33.10
 -11   3  -4  738.33   29.80
  13  -3   4 1419.96   52.69
 -13  -3  -4 1484.25   58.39
  13  -3   4 1380.66   55.59
  13   3   4 1454.25   53.29
 -13   3  -4 1438.66   57.69
 -13   3  -4 1510.45   53.39
  13   3   4 1416.96   52.29
 -13   3  -4 1396.16   58.19
  13   3   4 1369.56   54.49
 -15  -3  -4 1973.70   76.09
  15  -3   4 1994.00   74.09
  15  -3   4 1929.51   70.69
 -15   3  -4 1970.90   75.29
  15   3   4 1996.10   69.69
  15   3   4 2002.80   72.69
  15   3   4 1976.20   69.99
  17  -3   4  784.52   36.00
  17  -3   4  790.22   31.50
 -17  -3  -4  779.62   36.00
  17  -3   4  718.03   32.50
  17   3   4  794.52   33.20
  17   3   4  759.22   30.90
 -17   3  -4  779.62   35.50
  17   3   4  770.42   28.90
 -19  -3  -4  587.34   28.10
  19  -3   4  623.54   26.70
  19  -3   4  609.14   22.90
  19   3   4  623.14   27.00
  19   3   4  597.34   24.60
  21  -3   4  116.59    9.10
 -21  -3  -4  100.49    9.90
  21  -3   4  124.59    9.90
  21   3   4  114.09   10.90
  21   3   4  107.19    7.20
 -20  -4   4   37.60    6.30
  20  -4  -4   51.89    8.60
  20  -4  -4   29.60    8.20
  20   4  -4   39.80   12.40
  20   4  -4   54.49    8.00
  18  -4  -4  370.36   19.90
 -18  -4   4  361.76   16.60
 -18  -4   4  377.46   21.60
  18  -4  -4  335.27   20.80
  18   4  -4  348.47   19.50
  18   4  -4  310.07   21.30
 -16  -4   4  206.98   19.00
 -16  -4   4  218.48   15.20
  16  -4  -4  207.88   18.70
  16  -4  -4  227.18   16.60
  16   4  -4  225.58   20.60
  16   4  -4  242.18   16.60
  16   4  -4  218.58   17.00
 -14  -4   4  983.70   38.40
  14  -4  -4  937.41   40.50
  14  -4  -4  963.60   39.40
  14   4  -4  970.00   48.60
  14   4  -4  950.90   41.00
 -14   4   4  946.31   36.50
  14   4  -4  914.71   38.70
  14   4  -4 1030.70   40.40
  12  -4  -4  957.30   39.60
 -12  -4   4 1004.00   75.09
  12  -4  -4  970.00   39.90
 -12  -4   4 1030.30   38.90
 -12  -4   4  905.01   40.30
  12   4  -4  944.71   38.40
 -12   4   4 1045.10   38.20
  12   4  -4  985.80   41.00
 -12   4   4  985.00   38.10
  12   4  -4 1018.60   60.09
  12   4  -4  914.31   42.40
  12   4  -4  950.20   39.80
 -10  -4   4  427.86   41.60
 -10  -4   4  418.46   21.80
  10  -4  -4  437.36   21.70
  10   4  -4  416.26   21.70
  10   4  -4  442.96   25.00
 -10   4   4  433.66   21.80
  10   4  -4  418.26   30.20
  -8  -4   4  612.94   31.10
  -8  -4   4  612.64   38.80
   8  -4  -4  604.14   26.30
   8  -4  -4  630.54   27.80
   8   4  -4  605.94   34.40
  -8   4   4  623.24   26.50
   8   4  -4  614.14   28.50
   8   4  -4  633.24   27.60
   6  -4  -4  519.45   23.40
  -6  -4   4  560.94   33.50
  -6  -4   4  537.85   23.80
   6  -4  -4  522.25   23.10
   6  -4  -4  567.94   27.20
  -6   4   4  516.35   21.20
   6   4  -4  567.34   22.50
  -6   4   4  469.75   34.00
   6   4  -4  527.45   25.10
  -4  -4   4   32.80    5.90
   4  -4  -4   33.00    6.60
  -4  -4   4   40.60   10.80
   4  -4  -4   36.80    7.90
   4  -4  -4   32.50    6.40
   4   4  -4   49.00    8.80
  -4   4   4   46.60    6.10
   4   4  -4   42.10    6.70
  -4   4   4   40.60   12.30
   2  -4  -4   53.39    8.90
  -2  -4   4   47.50    7.30
   2  -4  -4   57.69    8.90
  -2  -4   4   55.29    9.50
   2   4  -4   30.00    7.30
   2   4  -4   50.49    6.70
  -2   4   4   39.10    9.40
  -2   4   4   46.40    6.20
   0  -4   4  159.98   14.10
   0  -4  -4  165.98   12.60
   0  -4  -4  164.88   10.50
   0  -4  -4  186.08   13.40
   0  -4   4  151.38   14.10
   0  -4   4  172.68   11.00
   0   4   4  180.78   10.70
   0   4  -4  185.38   10.30
   0   4   4  186.18   17.10
   2  -4   4  866.71   36.20
  -2  -4  -4  872.51   33.60
  -2  -4  -4  859.11   37.70
   2  -4   4  882.51   36.10
  -2  -4  -4  963.20   38.40
   2   4   4  898.11   35.40
   2   4   4  910.91   39.70
  -4  -4  -4 1740.03   64.99
  -4  -4  -4 1607.64   58.69
   4   4   4 1509.65   64.79
   4   4   4 1665.73   61.69
  -6  -4  -4  713.33   37.10
  -6  -4  -4  649.24   28.90
   6  -4   4  717.23   32.10
   6   4   4  688.53   32.60
  -8  -4  -4 1696.43   64.09
   8  -4   4 1828.02   70.39
  -8  -4  -4 1699.93   74.29
  -8  -4  -4 1695.33   72.49
   8   4   4 1688.63   61.09
   8   4   4 1761.92   72.09
 -10  -4  -4  793.82   51.49
 -10  -4  -4  712.43   36.30
  10  -4   4  719.43   44.70
  10  -4   4  714.53   30.30
  10  -4   4  734.23   31.60
 -10  -4  -4  753.02   34.20
 -10  -4  -4  823.62   44.50
  10   4   4  776.22   30.10
 -10   4  -4  722.43   30.80
  10   4   4  683.23   32.00
 -10   4  -4  740.33   33.10
  10   4   4  792.02   42.70
 -12  -4  -4  181.78   20.10
  12  -4   4  155.38   17.50
  12  -4   4  135.89   13.40
  12  -4   4  202.58   34.80
 -12   4  -4  148.29   23.20
  12   4   4  197.28   31.40
 -12   4  -4  141.89   14.10
 -12   4  -4  155.08   26.60
  12   4   4  163.78   13.40
  12   4   4  145.79   14.50
  12   4   4  139.29   19.10
 -14  -4  -4   -1.00   10.70
  14  -4   4   -7.00   10.70
  14  -4   4    5.50    7.60
  14   4   4   -7.40   11.70
  14   4   4    2.80    6.80
 -14   4  -4   17.30   15.40
 -14   4  -4   -0.10    8.10
  14   4   4    4.50    8.40
  14   4   4   15.90    6.80
  16  -4   4   -1.60    8.70
 -16  -4  -4   19.50   10.10
  16  -4   4   17.70   15.00
  16   4   4   14.50    8.50
  16   4   4   14.70    6.60
  16   4   4   16.90    6.30
 -16   4  -4   -1.50   12.90
 -18  -4  -4  169.28   21.40
  18  -4   4  180.58   21.40
  18   4   4  135.69   16.70
  18   4   4  200.18   16.90
  20  -4   4  260.27   12.90
  20  -4   4  288.37   14.80
 -20  -4  -4  294.37   16.30
  20   4   4  276.47   13.00
  20   4   4  281.77   15.60
 -21  -5   4  109.69    9.40
  21  -5  -4  110.69   13.30
  21  -5  -4  110.99    8.60
  21   5  -4  110.29    8.40
  21   5  -4  108.79   21.60
 -19  -5   4  178.08   14.40
  19  -5  -4  199.68   13.50
  19  -5  -4  181.98   14.60
  19   5  -4  206.68   17.00
  19   5  -4  187.18   12.70
 -17  -5   4  397.96   21.00
 -17  -5   4  410.76   18.70
  17  -5  -4  408.76   23.20
 -17  -5   4  440.46   23.10
  17  -5  -4  387.56   20.50
  17   5  -4  346.27   20.70
  17   5  -4  397.16   19.80
  17   5  -4  373.96   23.60
 -15  -5   4  246.68   17.40
  15  -5  -4  263.77   22.70
  15  -5  -4  293.37   20.20
 -15   5   4  251.07   13.40
  15   5  -4  228.28   20.40
  15   5  -4  246.48   16.40
 -13  -5   4   88.99   11.00
  13  -5  -4  112.89   14.30
 -13  -5   4  129.79   16.80
  13  -5  -4   87.99   14.40
  13   5  -4  123.69   13.40
  13   5  -4  101.29   14.00
  13   5  -4  128.89   14.40
  13   5  -4   94.79   15.00
  13   5  -4   75.39   17.30
 -13   5   4   98.19   13.60
  11  -5  -4   44.60   24.70
 -11  -5   4   11.70   31.50
 -11  -5   4   31.40   16.20
 -11  -5   4   14.50    8.50
  11  -5  -4    6.50    6.90
  11   5  -4   26.00    9.30
  11   5  -4   12.10   14.50
  11   5  -4   16.20   12.40
  11   5  -4   25.30    8.30
 -11   5   4   18.20    9.80
  11   5  -4   28.70    8.90
  -9  -5   4 1077.09   42.70
   9  -5  -4  989.00   40.70
  -9  -5   4 1162.38   60.79
   9  -5  -4 1117.09   42.90
   9   5  -4 1097.89   43.70
   9   5  -4 1152.78   44.70
   9   5  -4 1144.39   49.70
  -9   5   4 1103.79   42.20
   7  -5  -4 3483.05  120.89
   7  -5  -4 3497.65  120.09
   7  -5  -4 3141.29  122.29
  -7  -5   4 3770.22  134.29
  -7  -5   4 3552.34  122.99
   7   5  -4 3483.35  125.99
   7   5  -4 3674.93  121.29
   7   5  -4 3481.45  121.29
   7   5  -4 3462.55  122.69
  -7   5   4 3420.26  119.69
  -5  -5   4 2257.97   87.29
   5  -5  -4 2073.09   75.69
   5  -5  -4 2185.78   80.69
   5  -5  -4 2054.99   77.59
  -5  -5   4 2119.99   76.99
   5   5  -4 2296.67   76.79
   5   5  -4 2134.39   77.69
  -5   5   4 2083.59   83.69
  -5   5   4 2266.87   75.49
   3  -5  -4 2480.65   89.39
  -3  -5   4 2485.05   94.29
  -3  -5   4 2487.75   86.09
   3  -5  -4 2445.06   87.19
   3  -5  -4 2364.96   84.79
   3   5  -4 2350.06   87.39
  -3   5   4 2393.66   90.89
   3   5  -4 2484.15   85.79
  -3   5   4 2570.04   85.19
   1  -5  -4   88.19   13.40
  -1  -5   4   88.59   13.10
   1  -5  -4   98.19    9.20
   1  -5  -4  106.59   12.00
  -1  -5   4   86.19   11.40
  -1   5   4   84.69   12.70
   1   5  -4   97.69   13.00
   1   5  -4   93.09    8.00
  -1   5   4  100.09    8.50
   1  -5   4   34.30    7.80
   1  -5   4    9.20    7.60
  -1  -5  -4   28.70    5.60
  -1  -5  -4   35.90    9.50
  -1  -5  -4   30.40    7.10
   1  -5   4   34.90    7.90
   1   5   4   31.10    6.00
  -1   5  -4   26.40    5.20
   1   5   4   41.70   11.50
   3  -5   4  490.55   21.40
  -3  -5  -4  534.75   28.20
   3  -5   4  527.95   25.60
  -3  -5  -4  499.85   22.20
   3   5   4  506.55   24.10
  -5  -5  -4   49.80   13.10
  -5  -5  -4   45.20    8.00
   5   5   4   48.80    9.40
  -7  -5  -4   31.30   16.40
   7  -5   4   23.90   10.60
  -7  -5  -4   14.10    8.30
  -7  -5  -4   15.20   14.50
   7   5   4   30.30   10.60
   7   5   4   18.40    7.20
   9  -5   4  398.26   31.50
   9  -5   4  362.66   19.70
  -9  -5  -4  380.86   40.90
  -9  -5  -4  413.76   31.80
  -9  -5  -4  386.16   23.20
   9   5   4  390.36   28.90
   9   5   4  402.96   18.80
  11  -5   4  633.64   27.70
 -11  -5  -4  648.24   33.50
  11  -5   4  631.54   51.49
 -11  -5  -4  631.64   40.80
 -11  -5  -4  678.63   65.59
  11  -5   4  648.84   29.90
 -11  -5  -4  676.73   32.90
  11   5   4  654.73   27.80
 -11   5  -4  617.34   27.10
  11   5   4  608.84   27.20
  11   5   4  642.24   46.70
  11   5   4  632.34   33.70
 -11   5  -4  673.33   29.70
 -11   5  -4  575.54   33.40
  13  -5   4  417.66   25.00
  13  -5   4  475.85   21.80
 -13  -5  -4  496.65   30.40
 -13   5  -4  417.36   30.00
  13   5   4  479.75   21.50
  13   5   4  442.86   25.60
  13   5   4  402.66   22.40
  15  -5   4  188.98   15.30
 -15  -5  -4  206.38   19.30
  15  -5   4  196.38   19.60
  15   5   4  197.38   18.40
  15   5   4  206.28   13.10
 -15   5  -4  180.78   25.30
 -15   5  -4  205.38   15.20
  15   5   4  212.08   14.10
  17  -5   4  324.37   22.90
  17  -5   4  304.57   17.40
 -17  -5  -4  313.17   22.80
  17  -5   4  328.27   18.90
  17   5   4  335.47   21.10
  17   5   4  337.17   17.40
  19  -5   4  194.28   10.30
 -19  -5  -4  223.88   15.30
  19  -5   4  246.98   32.60
  19  -5   4  206.98   13.30
  19   5   4  197.48   11.60
  19   5   4  182.58   14.80
  20  -6  -4   15.60    8.50
 -20  -6   4    3.40    4.90
  20  -6  -4    8.40    5.60
  20   6  -4    2.00    5.10
  20   6  -4   25.80   12.00
 -18  -6   4   46.20   11.30
 -18  -6   4   46.80    7.40
  18  -6  -4   36.60    8.50
  18  -6  -4   36.70    7.90
  18   6  -4   44.00   10.10
  18   6  -4   59.69   11.60
  18   6  -4   35.50    7.60
 -16  -6   4  106.39   16.40
 -16  -6   4  157.08   16.30
  16  -6  -4  156.28   16.70
 -16  -6   4  166.58   22.10
  16  -6  -4  170.98   14.40
 -16  -6   4  144.59   13.00
  16   6  -4  144.89   18.20
  16   6  -4  136.59   14.00
  16   6  -4  164.48   13.00
 -14  -6   4  201.08   15.80
  14  -6  -4  205.58   17.40
 -14  -6   4  215.58   17.20
  14  -6  -4  208.48   16.50
  14   6  -4  173.68   17.30
  14   6  -4  178.38   18.50
  14   6  -4  214.68   15.70
  14   6  -4  223.58   20.50
 -12  -6   4  314.97   21.70
 -12  -6   4  258.57   24.70
  12  -6  -4  217.28   24.90
  12   6  -4  278.97   17.50
  12   6  -4  277.77   20.60
  12   6  -4  284.97   31.10
  12   6  -4  254.17   18.40
 -12   6   4  277.47   16.20
 -10  -6   4  732.83   56.49
  10  -6  -4  632.84   30.50
  10  -6  -4  566.74   28.00
 -10   6   4  644.64   29.50
 -10   6   4  684.13   28.40
  10   6  -4  664.23   29.20
  10   6  -4  705.73   32.40
  10   6  -4  649.93   30.10
  10   6  -4  683.03   30.40
  -8  -6   4   40.50   19.30
  -8  -6   4   62.69   12.00
   8  -6  -4   49.30    7.70
   8  -6  -4   48.90    8.20
   8  -6  -4   16.00   13.60
   8   6  -4   48.90   15.00
   8   6  -4   54.99    9.50
   8   6  -4   55.89    9.20
  -6  -6   4  195.38   25.00
   6  -6  -4  177.78   19.40
  -6  -6   4  183.88   25.00
   6  -6  -4  195.38   15.90
   6  -6  -4  188.18   24.30
  -6   6   4  202.18   14.00
   6   6  -4  204.18   14.00
   6   6  -4  187.18   15.60
   6   6  -4  193.48   23.80
  -6   6   4  210.38   13.80
   6   6  -4  205.48   15.20
   4  -6  -4   12.20    6.90
  -4  -6   4   12.50   10.80
   4  -6  -4    2.30    7.60
  -4  -6   4   27.20   12.60
   4  -6  -4    9.40    9.80
   4   6  -4    4.60    5.60
   4   6  -4    3.70    7.30
  -4   6   4    4.50   14.60
  -4   6   4    9.00    4.90
  -2  -6   4  322.37   25.60
   2  -6  -4  324.77   16.20
   2  -6  -4  309.47   22.20
   2  -6  -4  338.77   20.90
  -2  -6   4  315.37   20.50
  -2   6   4  338.77   25.80
   2   6  -4  326.57   16.80
  -2   6   4  378.96   17.30
   2   6  -4  316.77   18.70
   0  -6   4   44.80   10.90
   0  -6  -4   51.59   11.30
   0  -6  -4   55.39    9.20
   0  -6   4   48.10   10.60
   0  -6  -4   87.49   12.00
   0   6  -4   55.79    9.60
   0   6   4   54.29    8.40
   0   6  -4   51.19    8.00
  -2  -6  -4   16.40    9.50
  -2  -6  -4   18.80    6.60
   2  -6   4   32.20   10.80
   2  -6   4   14.10   11.30
   2   6   4   12.00    6.30
  -2   6  -4   20.20    5.90
  -4  -6  -4  293.27   23.60
  -4  -6  -4  274.77   17.00
   4   6   4  258.17   18.60
  -6  -6  -4  645.04   37.30
  -6  -6  -4  651.53   41.90
   6   6   4  677.23   33.70
  -6   6  -4  681.43   28.80
   6   6   4  687.33   27.20
  -8  -6  -4  570.24   46.60
   8  -6   4  600.94   30.50
  -8  -6  -4  554.94   28.80
  -8  -6  -4  612.24   36.50
   8  -6   4  560.34   36.40
   8   6   4  650.53   36.50
   8   6   4  631.24   25.20
 -10  -6  -4 1227.38   49.70
 -10  -6  -4 1189.08   76.39
  10  -6   4 1317.07   61.89
 -10  -6  -4 1148.49   50.89
 -10  -6  -4 1177.48   44.70
 -10   6  -4 1216.78   45.50
 -10   6  -4 1266.67   52.59
  10   6   4 1217.78   45.70
 -10   6  -4 1162.08   49.99
  10   6   4 1225.68   60.79
  10   6   4 1163.08   44.90
 -12  -6  -4   14.30   12.30
  12  -6   4   14.20    7.80
 -12  -6  -4   24.70   16.90
  12  -6   4    7.40   16.00
 -12  -6  -4   37.50   13.80
  12   6   4   19.30    8.10
 -12   6  -4   12.80    8.30
  12   6   4    6.70   13.30
  12   6   4   23.80    7.30
 -12   6  -4   16.80   10.30
 -12   6  -4   17.90   12.10
  12   6   4   24.90    7.40
  14  -6   4   13.30   11.10
 -14  -6  -4   31.90   11.50
  14  -6   4   20.40    8.30
  14   6   4   18.80   11.50
  14   6   4    7.70    6.40
 -14   6  -4   19.90   14.50
  14   6   4   17.20    6.80
 -14   6  -4   25.60    8.30
 -16  -6  -4   56.59   11.80
  16  -6   4   46.90    8.60
  16  -6   4   24.20   11.30
 -16   6  -4   35.40    9.20
 -16   6  -4   70.59   15.00
  16   6   4   33.40    7.00
  16   6   4   52.09   11.20
 -18  -6  -4  230.68   17.50
  18  -6   4  210.58   20.10
  18  -6   4  181.28   16.10
  18  -6   4  208.58   14.10
  18   6   4  244.18   13.10
  18   6   4  206.98   17.30
 -20  -6  -4  113.79   10.50
  20  -6   4  105.39    8.70
  20  -6   4   95.49    8.80
  20   6   4   86.19   12.80
  20   6   4   84.49    6.90
  19  -7  -4   84.29   11.90
 -19  -7   4   94.49   11.10
  19  -7  -4   80.69    9.70
  19   7  -4   75.59   13.90
  19   7  -4   80.19    9.60
  19   7  -4  106.69   10.20
  17  -7  -4  193.68   16.40
 -17  -7   4  214.08   14.50
 -17  -7   4  180.38   26.60
 -17  -7   4  216.98   16.70
  17  -7  -4  232.38   15.90
 -17  -7   4  189.48   16.50
  17   7  -4  200.78   18.70
  17   7  -4  208.68   16.00
  17   7  -4  211.38   18.90
  15  -7  -4   18.20    8.40
  15  -7  -4   -7.20    9.50
 -15  -7   4   19.20   12.60
 -15  -7   4    6.60   10.40
 -15  -7   4   12.90    8.20
 -15  -7   4   26.00    9.20
  15   7  -4    9.30   11.50
  15   7  -4   32.10    9.60
  15   7  -4   14.70    7.40
  15   7  -4   15.50   10.60
  13  -7  -4    3.10    7.90
 -13  -7   4   15.40    8.00
 -13  -7   4    2.30   20.40
  13   7  -4    5.30    9.90
  13   7  -4   14.80    9.50
  13   7  -4    9.50    7.90
  13   7  -4    1.60    9.60
  11  -7  -4   53.99    9.80
 -11  -7   4   41.50    9.10
 -11  -7   4   46.00   15.50
  11   7  -4   33.70   11.10
  11   7  -4   46.80   11.10
  11   7  -4   50.49   14.20
  11   7  -4   50.49   10.70
  11   7  -4   65.49    9.00
 -11   7   4   55.29    8.60
  -9  -7   4  167.78   31.80
   9  -7  -4  159.88   12.90
   9  -7  -4  200.88   20.70
  -9  -7   4  171.88   16.20
  -9   7   4  201.28   16.50
   9   7  -4  201.78   16.10
   9   7  -4  181.78   16.40
   9   7  -4  187.58   16.50
  -9   7   4  186.48   18.40
   9   7  -4  159.28   17.00
   7  -7  -4  116.09   16.80
  -7  -7   4  122.59   22.40
  -7  -7   4  113.09   15.90
   7  -7  -4  111.79   15.80
   7  -7  -4  133.19   12.70
   7  -7  -4  133.99   11.20
  -7   7   4   97.29   15.00
   7   7  -4  119.79   20.60
   7   7  -4  140.59   14.40
   7   7  -4  110.69   13.90
  -7   7   4  112.49   13.30
   7   7  -4  107.89   12.20
   5  -7  -4   36.10    6.50
  -5  -7   4   53.69   17.10
   5  -7  -4   35.20    8.20
   5  -7  -4   31.90   11.60
   5   7  -4   36.20    7.70
  -5   7   4   34.30    7.80
   5   7  -4   26.30    8.70
  -5   7   4   34.00    7.70
   5   7  -4   42.60    8.80
  -3  -7   4  710.93   40.20
   3  -7  -4  677.83   28.30
   3  -7  -4  711.03   34.10
  -3   7   4  666.73   29.10
   3   7  -4  709.33   30.40
   3   7  -4  664.43   29.70
   1  -7  -4  101.59   15.80
  -1  -7   4   85.19   14.90
   1  -7  -4   83.59   10.20
   1   7  -4   81.09    9.90
   1   7  -4  101.79   11.60
  -1   7   4   95.49   11.10
  -1  -7  -4   24.80   10.50
   1  -7   4   15.50    9.20
  -1  -7  -4   38.30    7.20
  -1   7  -4   29.90    7.30
   1   7   4   35.50    7.20
   3  -7   4   21.60    9.20
  -3  -7  -4   13.40   11.70
  -3  -7  -4   -4.90   11.70
   3  -7   4   25.70    7.70
  -3  -7  -4   30.70    8.20
   3   7   4   13.20    7.50
  -3   7  -4   18.80    7.60
  -5  -7  -4    8.10   13.20
  -5  -7  -4   24.00    8.60
  -5  -7  -4   22.30   16.30
   5   7   4   25.30    7.30
  -5   7  -4   16.90    7.20
   5   7   4    9.00   10.30
  -7  -7  -4   11.50   14.80
   7  -7   4   21.60   13.70
  -7  -7  -4    2.70    9.00
  -7  -7  -4   -4.30    9.90
  -7  -7  -4  -32.90   20.60
  -7   7  -4    8.90    7.00
   7   7   4   10.60   12.80
   7   7   4    3.90    6.60
  -9  -7  -4  190.58   17.50
   9  -7   4  235.98   34.80
  -9  -7  -4  189.38   37.90
   9  -7   4  230.08   15.90
  -9  -7  -4  221.68   19.40
  -9  -7  -4  211.58   27.00
  -9  -7  -4  186.88   24.20
   9   7   4  216.08   15.80
  -9   7  -4  226.98   19.40
   9   7   4  238.08   15.50
  -9   7  -4  245.98   16.90
   9   7   4  230.48   14.30
   9   7   4  231.18   32.90
  -9   7  -4  198.78   15.00
  11  -7   4   40.20    9.00
 -11  -7  -4   37.30   15.50
 -11  -7  -4   55.39   15.30
 -11  -7  -4   60.19   12.90
 -11  -7  -4   59.49    8.70
  11   7   4   30.90    9.10
  11   7   4   48.40   31.80
  11   7   4   28.00    7.80
 -11   7  -4   42.70   10.50
 -11   7  -4   40.10    8.30
  11   7   4   56.99    8.20
 -11   7  -4   54.39   12.60
 -13  -7  -4  132.49   19.50
  13  -7   4  135.99   14.00
 -13  -7  -4  121.09   20.80
  13  -7   4  124.19   16.20
  13   7   4  126.49   11.50
 -13   7  -4  156.88   21.30
  13   7   4  112.49   12.30
 -13   7  -4  131.69   13.60
  13   7   4  163.58   22.10
 -15  -7  -4  143.19   17.40
  15  -7   4  145.19   21.00
  15   7   4  141.69   12.50
  15   7   4  138.79   18.90
 -15   7  -4  142.99   13.60
 -15   7  -4  160.38   22.70
  17  -7   4  324.57   19.60
  17  -7   4  288.17   17.20
  17  -7   4  304.57   21.40
 -17  -7  -4  312.27   22.30
  17   7   4  339.47   17.10
  17   7   4  314.47   20.80
  19  -7   4   20.50    5.20
  19  -7   4   20.70    4.40
 -19  -7  -4   25.70    6.70
  19  -7   4    6.20   14.10
  19   7   4   12.00   12.30
  19   7   4   23.50    4.60
  20  -8  -4    0.10    6.50
  20  -8  -4    0.70    8.10
  20   8  -4   -2.00    4.00
 -18  -8   4   15.10    7.90
  18  -8  -4    3.90    6.10
  18  -8  -4   -2.60    6.80
 -18  -8   4   10.50    5.30
  18   8  -4    3.70    6.20
  18   8  -4    8.60    6.00
  18   8  -4    6.40    9.70
  16  -8  -4   15.90    8.40
 -16  -8   4   27.40    7.80
 -16  -8   4    8.10    9.30
  16  -8  -4   18.80    8.80
 -16  -8   4   17.10    8.40
 -16  -8   4   -3.10   14.40
  16   8  -4    8.10    8.10
  16   8  -4   19.80   13.20
  16   8  -4   13.20   10.40
  16   8  -4   20.50    7.10
 -14  -8   4  402.46   21.90
  14  -8  -4  413.26   24.30
 -14  -8   4  414.26   24.50
  14  -8  -4  415.96   24.00
 -14  -8   4  385.16   21.90
  14   8  -4  441.66   24.50
  14   8  -4  402.56   22.60
  14   8  -4  407.26   22.80
  14   8  -4  402.16   24.60
 -12  -8   4   33.00    8.40
  12  -8  -4   53.29   10.90
  12   8  -4   50.19   10.30
 -12   8   4   39.60    8.30
  12   8  -4   37.70   11.90
  12   8  -4   46.40   15.80
 -10  -8   4   41.50    9.40
  10  -8  -4   80.79   11.90
 -10  -8   4   55.99   19.80
  10   8  -4   56.09   11.10
 -10   8   4   69.29   16.70
  10   8  -4   77.89   16.90
  10   8  -4   64.29   11.10
 -10   8   4   36.70    9.00
  10   8  -4   60.99   11.60
  10   8  -4   30.40    8.90
  -8  -8   4   50.59   26.90
   8  -8  -4   67.79    9.60
   8  -8  -4   61.59   10.30
  -8  -8   4   44.30   10.90
   8   8  -4   71.69   11.00
   8   8  -4   63.89    9.70
   8   8  -4   90.59   14.90
  -8   8   4   66.29   11.20
   8   8  -4   72.79   11.10
  -8   8   4   56.79   11.70
   8   8  -4   82.49   21.30
   6  -8  -4  138.09   11.40
   6  -8  -4  144.59   16.30
   6  -8  -4  140.89   32.20
  -6  -8   4  123.69   25.30
   6   8  -4  141.09   12.90
  -6   8   4  148.89   16.90
   6   8  -4  135.19   18.80
   6   8  -4  167.98   21.00
   4  -8  -4  383.46   26.80
   4  -8  -4  369.66   16.70
  -4  -8   4  398.76   34.60
   4  -8  -4  374.36   19.10
  -4   8   4  362.56   18.20
   4   8  -4  375.66   22.70
  -4   8   4  350.66   21.00
   4   8  -4  337.27   18.50
   4   8  -4  370.66   27.90
   2  -8  -4  117.79   19.10
   2  -8  -4  132.59   10.60
   2  -8  -4  165.48   12.80
  -2  -8   4  123.49   19.70
  -2   8   4  144.89   11.70
   2   8  -4  139.29   14.30
  -2   8   4  135.99   14.00
   2   8  -4  116.49   11.90
   0  -8  -4  750.72   46.40
   0  -8  -4  591.14   34.20
   0  -8   4  573.44   33.80
   0  -8  -4  632.74   27.10
   0   8  -4  611.84   26.50
   0   8  -4  605.64   28.60
   0   8   4  649.83   29.00
  -2  -8  -4  584.44   24.60
   2  -8   4  668.03   30.10
  -2  -8  -4  598.84   29.80
  -2  -8  -4  522.25   32.10
  -2  -8  -4  600.24   37.20
  -2   8  -4  644.24   26.20
  -2   8  -4  633.74   29.30
   2   8   4  603.24   24.60
   2   8   4  593.14   30.10
  -4  -8  -4    7.70    8.60
  -4  -8  -4   15.10    8.30
  -4  -8  -4   17.20   13.40
   4  -8   4   11.00    6.20
   4   8   4    4.40    6.80
  -4   8  -4    9.10   10.70
  -4   8  -4   -1.00   13.20
   4   8   4   13.50   17.30
  -6  -8  -4  119.29   22.90
  -6  -8  -4   99.99   24.90
  -6  -8  -4  120.59   13.50
  -6  -8  -4  117.99   16.10
   6   8   4  124.79   18.30
   6   8   4  118.89   11.90
  -6   8  -4  121.49   12.00
   8  -8   4    4.70    9.10
  -8  -8  -4   15.80   10.30
  -8  -8  -4  -10.30   30.50
  -8  -8  -4   -4.50   18.40
  -8  -8  -4   15.90   10.80
  -8  -8  -4   15.10   15.50
   8   8   4    3.60   10.00
   8   8   4   40.80   20.00
  -8   8  -4   23.20   12.40
   8   8   4   11.40    8.60
   8   8   4    0.10    7.60
  -8   8  -4    2.90    7.30
  -8   8  -4   11.20    9.10
 -10  -8  -4   38.60   15.70
  10  -8   4   10.50    8.40
 -10  -8  -4   12.10   15.10
 -10  -8  -4   24.30    8.80
 -10  -8  -4   31.90   11.60
  10   8   4   11.90    7.80
  10   8   4   12.80    7.50
 -10   8  -4   37.60   13.00
 -10   8  -4   31.60   11.70
 -10   8  -4   15.90    7.40
 -12  -8  -4   27.90   13.40
 -12  -8  -4   15.10   15.10
  12  -8   4   17.20    8.20
  12  -8   4   -1.20    9.30
 -12  -8  -4   -9.00   15.20
  12   8   4   15.80   14.10
 -12   8  -4   27.40   10.70
 -12   8  -4   34.30   11.00
  12   8   4    0.10   11.10
 -14  -8  -4  -10.10   17.60
 -14  -8  -4   -8.40   15.00
  14  -8   4    6.20   10.60
  14  -8   4    9.30    8.20
 -14  -8  -4    5.40   11.90
 -14   8  -4   25.20   13.30
  14   8   4   19.70    7.50
  14   8   4   28.80   16.90
 -16  -8  -4   32.80   10.00
  16  -8   4   11.40   10.20
  16  -8   4   23.60    7.90
 -16   8  -4    6.20    8.00
 -16   8  -4   32.50   25.00
  16   8   4   18.60    6.90
  18  -8   4   11.60   15.50
  18  -8   4   17.40    6.50
 -18  -8  -4   17.20    7.10
  18   8   4   27.00    5.70
  18   8   4    1.00   13.30
  19  -9  -4   21.10    5.90
  19  -9  -4   23.60    7.40
 -19  -9   4   25.50    6.50
  19   9  -4   27.50    6.40
  19   9  -4    1.50   12.20
  19   9  -4   16.30    5.20
 -17  -9   4   86.39   11.40
 -17  -9   4   76.39   15.70
 -17  -9   4   45.40   17.40
 -17  -9   4   42.60   10.30
  17  -9  -4   78.89   11.10
  17  -9  -4   62.79   10.00
 -17  -9   4   73.89    9.40
  17   9  -4   44.20   10.50
  17   9  -4   65.99    9.50
  17   9  -4   64.99   10.90
 -15  -9   4    8.00    8.20
 -15  -9   4   -3.10    8.70
 -15  -9   4    9.10    8.40
  15  -9  -4    2.70    8.10
  15  -9  -4    8.30    8.60
 -15  -9   4    8.60   12.10
  15   9  -4   -2.80    7.20
  15   9  -4    3.50   10.10
  15   9  -4    4.60    7.80
  15   9  -4    0.90   10.50
  13  -9  -4  166.98   16.00
 -13  -9   4  166.38   22.30
 -13  -9   4  149.39   15.30
 -13  -9   4  123.19   19.80
  13   9  -4  126.29   17.80
  13   9  -4  163.58   25.80
  13   9  -4  151.98   12.80
  13   9  -4  126.29   18.70
 -11  -9   4   -1.40   14.40
 -11  -9   4   22.60    8.90
  11  -9  -4    5.50    8.10
  11   9  -4   19.40   13.50
  11   9  -4   14.40   11.60
  11   9  -4   25.70    7.90
 -11   9   4   11.40   15.70
  11   9  -4   12.60   10.20
   9  -9  -4   81.69   12.10
  -9  -9   4  128.09   15.50
   9  -9  -4  100.79   14.20
   9   9  -4  111.09   15.50
  -9   9   4  132.59   22.80
   9   9  -4   99.69   15.10
   9   9  -4  107.99   16.40
  -9   9   4  100.39   14.00
   9   9  -4  101.29   14.90
   7  -9  -4   33.40    7.00
  -7  -9   4   33.40   12.10
  -7  -9   4   53.79   27.60
   7   9  -4   42.90   10.40
   7   9  -4   47.30    8.30
  -7   9   4   49.50   10.40
   7   9  -4   38.50   10.30
   7   9  -4   24.40    8.70
   5  -9  -4   25.50   16.70
   5  -9  -4   29.60    9.60
  -5  -9   4   44.70   22.70
   5  -9  -4   22.60    5.70
   5  -9  -4   25.20   19.50
   5   9  -4   15.70   12.10
   5   9  -4   26.30    8.60
   5   9  -4   52.39   15.60
  -5   9   4   29.90   12.20
  -3  -9   4   62.59   22.70
   3  -9  -4  137.39   10.10
   3  -9  -4  143.49   23.30
   3  -9  -4  127.19   14.00
   3  -9  -4  155.78   21.20
   3   9  -4  120.09   22.80
   3   9  -4  134.79   19.70
   3   9  -4  113.99   17.80
  -3   9   4  123.39   17.50
  -3   9   4  108.69   13.50
   1  -9  -4  137.19   22.00
   1  -9  -4  129.49   20.40
   1  -9  -4  112.99   10.40
  -1  -9   4  154.48   25.40
  -1   9   4  135.19   17.00
  -1   9   4  107.59   12.00
   1   9  -4  119.19   11.70
   1   9  -4  145.99   15.50
  -1  -9  -4  113.39   13.10
  -1  -9  -4  100.59   10.80
   1  -9   4   88.79   15.20
  -1  -9  -4  106.89   15.90
  -1  -9  -4   87.49   18.10
   1   9   4  120.99   20.40
  -1   9  -4  101.89   15.00
   1   9   4   93.89   11.30
  -1   9  -4   89.49   10.80
  -3  -9  -4   53.19   10.20
   3  -9   4   35.00   12.20
  -3  -9  -4   36.30   18.40
  -3  -9  -4   66.59   15.40
  -3  -9  -4   35.60    7.90
  -3   9  -4   61.29    9.70
  -3   9  -4   39.00   11.40
   3   9   4   38.60    8.00
   3   9   4   49.70   11.80
  -5  -9  -4   44.20    8.70
  -5  -9  -4   27.00   23.60
  -5  -9  -4   28.20   16.10
  -5  -9  -4   18.80   10.30
   5   9   4   22.60    7.50
   5   9   4   21.60   14.70
  -5   9  -4   34.30    7.50
  -7  -9  -4   98.89   12.70
  -7  -9  -4   93.49   13.70
  -7  -9  -4   84.09   35.10
  -7  -9  -4   70.89   13.60
   7  -9   4   96.49   15.90
  -7   9  -4  104.09   15.00
   7   9   4   97.29   12.30
  -7   9  -4  102.09   14.30
   7   9   4  106.09   13.60
   7   9   4  104.39   15.50
  -7   9  -4  116.09   10.80
   7   9   4   68.59   22.00
  -9  -9  -4   17.50    9.30
  -9  -9  -4    7.10   15.90
  -9  -9  -4   21.30   11.40
  -9  -9  -4   27.20   17.20
   9   9   4   29.30    8.70
   9   9   4   36.10    7.60
  -9   9  -4   26.50    7.50
  -9   9  -4   42.00   12.40
  -9   9  -4   26.90    9.50
 -11  -9  -4   11.10    8.00
 -11  -9  -4   -2.90   19.60
  11  -9   4   12.60    8.20
 -11  -9  -4   16.50   16.10
 -11  -9  -4   13.40   13.80
  11   9   4   20.10    7.90
 -11   9  -4   13.60    8.10
 -11   9  -4   25.60   12.80
 -11   9  -4    2.50   10.00
 -13  -9  -4    3.50   20.70
 -13  -9  -4    4.10   12.00
 -13  -9  -4    3.20   18.30
  13  -9   4    2.20    8.50
  13  -9   4    4.50    9.90
 -13   9  -4    1.70    9.70
  13   9   4   12.20    7.90
 -13   9  -4   12.90   12.60
 -13   9  -4   -5.20    8.20
  15  -9   4   99.29   15.70
 -15  -9  -4  110.19   17.60
  15  -9   4  105.89   12.50
 -15   9  -4  122.59   13.10
  15   9   4  100.09   12.80
  15   9   4  121.69   20.00
 -15   9  -4  128.19   20.80
 -17  -9  -4   90.09   14.10
  17  -9   4   98.39   12.20
  17  -9   4   71.59   11.20
 -17   9  -4   68.49   13.50
  17   9   4   80.29    8.90
  19  -9   4    2.50    4.40
  19  -9   4   -1.80    4.20
  19  -9   4  -16.70   12.50
 -19  -9  -4   -2.60    5.60
  19   9   4   -0.40    3.40
  18 -10  -4   10.80    6.10
 -18 -10   4   35.20   18.10
  18 -10  -4   -0.80    7.90
 -18 -10   4    1.40    6.80
  18  10  -4    9.40   11.90
  18  10  -4    4.10    5.90
  18  10  -4    7.70    5.10
 -16 -10   4  356.06   21.60
  16 -10  -4  327.27   18.50
 -16 -10   4  316.77   18.00
 -16 -10   4  327.37   21.80
  16 -10  -4  337.37   20.00
  16  10  -4  301.07   17.10
  16  10  -4  342.27   22.30
  16  10  -4  305.87   21.70
 -14 -10   4  209.28   16.70
  14 -10  -4  205.98   18.10
 -14 -10   4  192.08   15.80
 -14 -10   4  179.88   21.00
 -14 -10   4  203.28   19.20
  14  10  -4  161.58   15.90
  14  10  -4  193.88   17.60
  14  10  -4  208.08   13.90
  14  10  -4  166.28   19.20
  12 -10  -4  200.98   17.10
 -12 -10   4  164.48   22.20
 -12 -10   4  211.58   23.70
 -12 -10   4  189.28   16.50
  12  10  -4  228.08   20.60
 -12  10   4  190.78   25.10
  12  10  -4  195.38   18.00
  12  10  -4  194.18   15.10
  12  10  -4  210.58   17.80
  10 -10  -4  154.48   14.20
  10 -10  -4  132.29   15.50
 -10 -10   4  167.88   19.70
 -10 -10   4  115.99   15.00
  10  10  -4  128.49   16.60
  10  10  -4  149.19   12.80
 -10  10   4  152.68   20.60
  10  10  -4  101.79   16.80
  10  10  -4  144.59   23.40
   8 -10  -4   10.60    7.60
   8 -10  -4    4.40    8.20
  -8 -10   4   11.90    9.60
   8  10  -4    0.90    6.50
   8  10  -4    0.60    8.20
  -8  10   4  -15.50   11.10
   8  10  -4   27.00   10.20
   8  10  -4    3.90    9.10
   8  10  -4    7.20   11.80
  -8  10   4   -2.10    9.20
   6 -10  -4  654.83   26.60
  -6 -10   4  631.94   32.50
  -6 -10   4  632.24   56.99
   6 -10  -4  785.72   56.79
   6 -10  -4  728.33   38.30
   6  10  -4  677.13   30.80
   6  10  -4  683.03   28.20
  -6  10   4  662.83   37.40
   6  10  -4  661.23   31.90
  -6  10   4  668.13   40.00
  -6  10   4  644.14   28.40
   6  10  -4  648.44   42.70
  -4 -10   4  599.44   48.70
   4 -10  -4  576.54   23.70
   4 -10  -4  583.94   27.30
   4 -10  -4  630.64   40.20
   4 -10  -4  614.24   48.50
   4  10  -4  588.84   26.90
   4  10  -4  592.84   34.70
   4  10  -4  589.64   34.40
  -4  10   4  512.85   33.00
   2 -10  -4  260.57   18.20
   2 -10  -4  209.88   32.90
   2 -10  -4  245.68   13.50
   2 -10  -4  218.58   25.50
   2  10  -4  236.48   25.80
   2  10  -4  270.77   22.00
   2  10  -4  253.07   15.80
  -2  10   4  289.77   25.20
  -2  10   4  231.38   18.70
  -2  10   4  263.97   23.10
   0 -10   4  453.65   35.50
   0 -10  -4  398.66   36.80
   0 -10  -4  438.76   28.20
   0 -10  -4  443.86   19.90
   0 -10  -4  426.06   22.40
   0  10   4  403.46   21.20
   0  10  -4  438.06   21.10
   0  10   4  433.46   27.70
   0  10  -4  425.56   28.10
   2 -10   4  316.67   29.20
  -2 -10  -4  274.27   38.00
  -2 -10  -4  306.27   16.10
  -2 -10  -4  314.17   20.10
  -2 -10  -4  298.27   26.50
  -2  10  -4  315.17   18.00
  -2  10  -4  287.97   25.60
   2  10   4  307.97   25.30
   2  10   4  240.98   17.50
  -4 -10  -4  432.36   33.60
  -4 -10  -4  502.95   23.00
  -4 -10  -4  501.85   27.70
  -4 -10  -4  491.25   53.79
  -4  10  -4  538.75   25.20
   4  10   4  495.05   36.40
  -4  10  -4  533.75   34.10
   4  10   4  475.35   23.40
  -4  10  -4  581.94   32.20
   6 -10   4   -9.40   11.00
  -6 -10  -4   63.09   38.60
  -6 -10  -4   16.30   10.90
  -6 -10  -4   -5.60   10.60
  -6 -10  -4    0.60    8.70
  -6 -10  -4   14.80   14.30
  -6  10  -4   -5.70   10.10
   6  10   4   47.60   20.60
  -6  10  -4    6.30    6.40
   6  10   4    0.80   10.30
  -6  10  -4    3.20    8.70
  -6  10  -4    8.70    7.90
   6  10   4   20.50    7.60
  -8 -10  -4   51.49   20.00
  -8 -10  -4    3.50   12.00
   8 -10   4   11.30    9.40
  -8 -10  -4  -13.50    9.30
  -8 -10  -4   15.90   22.10
  -8  10  -4   21.80    7.50
   8  10   4   11.90    7.00
   8  10   4    9.60    8.80
  -8  10  -4   19.40    8.80
  -8  10  -4   15.10    9.90
 -10 -10  -4  136.89   22.30
  10 -10   4  164.28   14.50
 -10 -10  -4  170.58   26.30
 -10 -10  -4  168.18   23.50
 -10  10  -4  134.49   23.60
 -10  10  -4  132.19   17.30
  10  10   4  142.89   17.70
  10  10   4  105.19   11.20
 -12 -10  -4   45.00   19.90
 -12 -10  -4   29.10   17.40
 -12 -10  -4   37.10   13.90
  12 -10   4   34.40   11.30
  12 -10   4   32.60    8.90
 -14 -10  -4   10.70   13.70
 -14 -10  -4   21.00   11.30
  14 -10   4    4.60    7.70
 -14 -10  -4   19.30   21.50
  14 -10   4   16.80   11.30
 -14  10  -4   19.90   12.60
 -14  10  -4   12.30    7.80
  14  10   4    8.60    7.10
  16 -10   4   23.30    9.80
 -16 -10  -4    4.50   24.40
 -16 -10  -4   25.70    9.40
  16 -10   4   14.90    7.20
 -16  10  -4   34.80   12.40
 -16  10  -4   18.80    8.00
  16  10   4   21.30    7.00
  18 -10   4   50.89   12.60
  18 -10   4   52.79    7.90
 -18 -10  -4   61.99   10.70
  18  10   4   49.99    6.60
  17 -11  -4   76.99   12.10
 -17 -11   4   68.89   15.80
 -17 -11   4   51.59    8.80
  17 -11  -4   49.30    7.30
 -17 -11   4   35.80   18.30
  17  11  -4   57.49    9.50
  17  11  -4   39.50   14.80
  17  11  -4   58.19    7.80
 -15 -11   4   20.90   13.00
 -15 -11   4   20.50   14.70
 -15 -11   4   13.50    7.70
  15 -11  -4   24.20    8.80
 -15 -11   4   11.70    7.60
  15  11  -4    7.20    7.20
  15  11  -4   11.40   10.70
  15  11  -4   11.50   19.30
  15  11  -4   11.30    8.50
 -13 -11   4   75.19   15.20
 -13 -11   4   52.29   12.50
  13 -11  -4   49.20   11.80
 -13 -11   4   57.59   12.80
 -13 -11   4   54.79   10.50
  13  11  -4   46.60   10.50
  13  11  -4   53.39   10.70
  13  11  -4   45.90   12.50
  13  11  -4   53.49    8.70
 -13  11   4   46.00   15.30
 -11 -11   4  108.29   15.40
  11 -11  -4  117.39   15.60
 -11 -11   4  154.28   21.00
 -11 -11   4  168.88   22.90
 -11 -11   4   88.79   15.00
  11  11  -4  107.19   15.40
  11  11  -4  101.49   12.60
 -11  11   4  118.79   20.60
  11  11  -4  141.89   18.60
  11  11  -4  105.19   16.20
   9 -11  -4   65.79   11.60
  -9 -11   4  101.99   21.20
  -9 -11   4  111.09   15.40
   9  11  -4   80.39   10.60
   9  11  -4   75.39   13.20
  -9  11   4   49.10   11.60
  -7 -11   4  396.56   24.50
   7 -11  -4  403.36   19.90
   7  11  -4  402.66   20.50
   7  11  -4  420.96   22.60
   7  11  -4  423.06   23.70
   7  11  -4  419.56   23.60
  -7  11   4  412.26   29.70
  -5 -11   4  684.23   33.80
  -5 -11   4  811.82   96.99
   5 -11  -4  676.43   27.00
   5 -11  -4  648.24   32.90
   5 -11  -4  684.33   34.50
   5 -11  -4  643.44   56.29
   5  11  -4  713.13   32.00
  -5  11   4  635.24   29.30
  -5  11   4  644.94   43.10
  -5  11   4  666.43   31.70
   5  11  -4  711.13   31.90
   5  11  -4  657.73   27.70
   5  11  -4  711.83   46.30
   5  11  -4  670.23   30.40
   3 -11  -4  348.67   42.70
   3 -11  -4  201.78   37.10
   3 -11  -4  266.27   20.30
   3 -11  -4  280.47   14.70
  -3 -11   4  284.27   40.50
  -3  11   4  229.28   20.70
   3  11  -4  249.68   19.20
   3  11  -4  276.87   15.60
   3  11  -4  276.37   17.20
   3  11  -4  245.68   30.30
  -3  11   4  242.58   28.20
   3  11  -4  259.07   18.20
   1 -11  -4   46.20   10.20
   1 -11  -4   77.59   24.90
  -1 -11   4   59.89   12.60
   1 -11  -4   62.59   10.00
  -1 -11   4   83.19   26.70
   1  11  -4   73.59   12.10
  -1  11   4   64.49   11.60
   1  11  -4   57.29    9.80
   1  11  -4   62.69    7.80
  -1  11   4   34.50   15.40
  -1  11   4   71.39   17.30
   1  11  -4   61.69   16.90
  -1 -11  -4  235.58   18.70
  -1 -11  -4  261.27   35.70
  -1 -11  -4  245.58   14.70
   1 -11   4  221.18   36.90
  -1 -11  -4  209.08   24.10
   1 -11   4  192.68   21.20
   1  11   4  202.78   18.80
  -1  11  -4  240.58   16.00
  -1  11  -4  227.78   13.50
   1  11   4  204.98   26.50
  -1  11  -4  257.77   15.60
  -1  11  -4  193.38   25.30
  -3 -11  -4   62.29   11.30
  -3 -11  -4   54.89   33.20
  -3 -11  -4   71.59   12.00
  -3 -11  -4  105.29   14.70
  -3  11  -4   61.19   13.50
  -3  11  -4   63.09   18.30
   3  11   4   74.19   12.70
  -3  11  -4   82.39   10.00
  -3  11  -4   73.79   11.20
   3  11   4   36.90   19.70
  -5 -11  -4  131.49   21.00
  -5 -11  -4   94.19   15.00
   5 -11   4  150.08   19.40
  -5 -11  -4  131.49   18.20
  -5 -11  -4  153.38   42.90
  -5  11  -4  118.19   14.20
  -5  11  -4  118.09   11.20
   5  11   4  130.29   13.30
   5  11   4   77.49   25.00
  -5  11  -4  124.99   14.50
   5  11   4  110.19   15.90
  -5  11  -4  135.09   15.40
   7 -11   4  111.19   15.10
  -7 -11  -4  103.79   21.50
  -7 -11  -4  102.89   16.20
  -7 -11  -4   97.29   15.20
  -7  11  -4  108.79   14.60
[truncated: 1,035,296 more chars]
